# Supplementary material for: (E)-N′-(2-Hydroxy­benzyl­idene)-2-(4-isobutyl­phen­yl)propanohydrazide
Source: Acta Crystallogr Sect E Struct Rep Online. 2009 Dec 4;66(Pt 1):o24. doi: 10.1107/S1600536809050971 (PMC2980184; doi:10.1107/S1600536809050971)
Supplement: Supplementary file 2 [file e-66-00o24-Isup2.hkl]

# 
# h,k,l, Fc-squared, Fo-squared, sigma(Fo-squared) and status flag 
# 
data_I
_shelx_title ' bk10_0m in P2(1)/c (100K)' 
_shelx_refln_list_code          4 
_shelx_F_calc_maximum      146.96 
_exptl_crystal_F_000       696.00 
_reflns_d_resolution_high  0.7696 
 
loop_ 
 _symmetry_equiv_pos_as_xyz 
 'x, y, z' 
 '-x, y+1/2, -z+1/2' 
 '-x, -y, -z' 
 'x, -y-1/2, z-1/2' 
 
_cell_length_a     5.5017 
_cell_length_b    33.0204 
_cell_length_c     9.7279 
_cell_angle_alpha  90.000 
_cell_angle_beta   91.731 
_cell_angle_gamma  90.000 
 
_shelx_F_squared_multiplier     1.000 
 
loop_ 
 _refln_index_h 
 _refln_index_k 
 _refln_index_l 
 _refln_F_squared_calc 
 _refln_F_squared_meas 
 _refln_F_squared_sigma 
 _refln_observed_status 
   1   0   0      875.94      726.99     14.19 o 
   2   0   0     1468.69     1316.30     25.84 o 
   3   0   0        2.57       25.17      6.58 o 
   4   0   0       16.91      130.14     11.07 o 
   5   0   0      439.39      545.89     19.49 o 
   6   0   0      489.37      378.14     34.47 o 
   7   0   0       86.07       98.35     12.71 o 
   1   1   0     1583.28     1427.65     19.05 o 
   2   1   0      479.59      435.78      8.20 o 
   3   1   0      875.16      840.34     12.70 o 
   4   1   0      432.21      404.16      9.04 o 
   5   1   0      456.28      470.10     19.21 o 
   6   1   0       92.87      163.23     18.77 o 
   7   1   0       22.20       43.95     13.40 o 
   1   2   0     6436.40     5429.16     70.82 o 
   2   2   0     2308.88     1983.70     26.84 o 
   3   2   0      490.41      463.55     13.99 o 
   4   2   0       44.49      116.38      6.42 o 
   5   2   0       17.04      156.65      9.49 o 
   6   2   0       76.96      102.37      7.20 o 
   7   2   0       13.12       37.93      7.67 o 
   1   3   0     2778.00     2407.95     33.94 o 
   2   3   0     1031.01      932.49     12.57 o 
   3   3   0      267.88      287.09      5.96 o 
   4   3   0      299.09      271.49      8.05 o 
   5   3   0      358.27      316.91      7.37 o 
   6   3   0       99.84      145.81      9.70 o 
   7   3   0       51.80       53.99      8.47 o 
   0   4   0     2606.94     2366.58     70.31 o 
   1   4   0        4.44        5.27      1.09 o 
   2   4   0     1621.39     1418.29     23.29 o 
   3   4   0      812.65      799.01     13.07 o 
   4   4   0       61.31      110.48      5.67 o 
   5   4   0       65.70      106.01     10.45 o 
   6   4   0      244.54      214.17      9.26 o 
   7   4   0       12.60       30.63      7.73 o 
   1   5   0     2746.03     2352.08     44.46 o 
   2   5   0      186.58      150.74      7.25 o 
   3   5   0      460.71      562.28      9.88 o 
   4   5   0      347.97      299.02      6.96 o 
   5   5   0       60.61      110.33      7.60 o 
   6   5   0      105.34      151.39      8.33 o 
   7   5   0        0.60        6.67      6.48 o 
   0   6   0       87.03       64.87      2.32 o 
   1   6   0     3197.39     2690.19     37.07 o 
   2   6   0       78.38       84.38      4.00 o 
   3   6   0      752.83      802.05     23.37 o 
   4   6   0       84.35      163.33      9.86 o 
   5   6   0      245.76      240.42      6.74 o 
   6   6   0      146.39      151.28      8.11 o 
   7   6   0       18.15       36.89      7.93 o 
   1   7   0     1774.97     1558.18     21.86 o 
   2   7   0     2669.84     2113.72     30.56 o 
   3   7   0     1874.76     1710.59     24.03 o 
   4   7   0      542.95      526.03     10.17 o 
   5   7   0       44.56      114.16      6.40 o 
   6   7   0        6.26       35.10      5.32 o 
   7   7   0       51.62       61.30      8.68 o 
   0   8   0      619.83      583.31     14.95 o 
   1   8   0     1169.51     1014.95     13.87 o 
   2   8   0      191.49      201.28     10.63 o 
   3   8   0      218.81      173.98      5.54 o 
   4   8   0      129.95      130.25      6.08 o 
   5   8   0       12.45       14.12      2.96 o 
   6   8   0       81.78       85.84      8.69 o 
   7   8   0        6.93       17.20      8.15 o 
   1   9   0     6372.34     5824.47     74.55 o 
   2   9   0     2439.78     2276.90     33.15 o 
   3   9   0        7.30       28.04      4.65 o 
   4   9   0       11.61       38.25      4.93 o 
   5   9   0       27.23       29.80      3.42 o 
   6   9   0       15.28       24.61      6.29 o 
   0  10   0      330.19      261.61      5.73 o 
   1  10   0       98.43       74.40      3.12 o 
   2  10   0      171.24      146.77      7.10 o 
   3  10   0     1728.14     1573.91     23.98 o 
   4  10   0      359.36      347.70     16.09 o 
   5  10   0        1.13        6.66      2.70 o 
   6  10   0        7.70       16.59      7.48 o 
   1  11   0      242.25      213.08      4.44 o 
   2  11   0     4673.72     4799.34     62.82 o 
   3  11   0        9.71       13.80      3.60 o 
   4  11   0      371.60      353.41     10.89 o 
   5  11   0       17.62       15.98      3.04 o 
   6  11   0       52.09       58.37      7.92 o 
   0  12   0      586.31      511.51     10.00 o 
   1  12   0     1233.44     1225.25     29.43 o 
   2  12   0     2591.06     2743.15     34.73 o 
   3  12   0      818.82      802.11     12.45 o 
   4  12   0        3.67       13.23      6.58 o 
   5  12   0       15.99       25.85      3.41 o 
   6  12   0       16.88       20.16      6.26 o 
   1  13   0     3141.69     3166.81     45.09 o 
   2  13   0       28.18       25.22      3.29 o 
   3  13   0       73.22       78.56      7.40 o 
   4  13   0       14.49       19.22      2.69 o 
   5  13   0       75.11       60.52      4.20 o 
   6  13   0       12.38       13.88      6.44 o 
   0  14   0      449.71      399.40      8.39 o 
   1  14   0      174.21      236.20      4.69 o 
   2  14   0       91.67       88.99      2.88 o 
   3  14   0      490.57      451.23      7.63 o 
   4  14   0       38.38       39.70      3.22 o 
   5  14   0        1.02        4.32      2.95 o 
   6  14   0        0.18        1.37      5.35 o 
   1  15   0      697.14      684.56     11.24 o 
   2  15   0      398.40      389.48      6.45 o 
   3  15   0       77.02       78.00      3.79 o 
   4  15   0      154.97      154.35      4.56 o 
   5  15   0        0.69       -6.47      3.56 o 
   6  15   0        0.90        2.19      5.65 o 
   0  16   0      106.69      104.37      4.31 o 
   1  16   0      117.30      122.03      3.21 o 
   2  16   0      263.15      250.58      4.91 o 
   3  16   0        3.07        4.77      1.78 o 
   4  16   0       32.33       55.05      3.85 o 
   5  16   0       40.65       42.76      5.61 o 
   6  16   0        3.77        1.04      5.75 o 
   1  17   0      533.51      506.80      7.95 o 
   2  17   0      191.68      171.80      4.03 o 
   3  17   0      140.59      134.79      3.94 o 
   4  17   0       46.63       45.19      3.61 o 
   5  17   0      161.61      124.85      7.53 o 
   6  17   0       18.48       21.28      6.71 o 
   0  18   0      460.33      421.99     13.61 o 
   1  18   0       80.84       73.79      2.69 o 
   2  18   0      186.52      182.13      4.24 o 
   3  18   0      188.36      175.53      4.53 o 
   4  18   0       11.17       10.09      2.62 o 
   5  18   0        5.81       14.11      5.64 o 
   6  18   0        5.93        5.50      6.20 o 
   1  19   0      151.50      161.15      3.85 o 
   2  19   0      136.31      158.30      4.03 o 
   3  19   0      328.32      320.46      6.36 o 
   4  19   0        5.21       11.42      2.66 o 
   5  19   0       55.66       34.06      6.78 o 
   6  19   0        2.05        9.32      6.29 o 
   0  20   0      114.96      103.46      4.57 o 
   1  20   0       39.69       45.48      2.27 o 
   2  20   0      416.35      395.05      7.05 o 
   3  20   0       78.49       87.38      4.47 o 
   4  20   0        0.12        0.72      2.55 o 
   5  20   0       35.24       30.53      6.48 o 
   6  20   0       10.52       22.98      7.13 o 
   1  21   0       20.37       18.39      1.93 o 
   2  21   0      119.37      117.22      3.60 o 
   3  21   0      212.81      198.22      6.28 o 
   4  21   0        0.77        4.33      4.02 o 
   5  21   0       15.44       24.46      6.37 o 
   6  21   0        6.60        7.49      5.96 o 
   0  22   0        0.83        5.69      2.48 o 
   1  22   0      144.05      143.20      3.84 o 
   2  22   0        0.04        2.01      1.72 o 
   3  22   0       32.59       33.62      3.33 o 
   4  22   0       26.57       34.60      5.17 o 
   5  22   0        0.74       13.00      5.89 o 
   6  22   0        0.38       11.12      6.64 o 
   1  23   0        5.82        4.12      1.75 o 
   2  23   0       67.14       78.71      3.56 o 
   3  23   0       17.57       12.51      2.82 o 
   4  23   0       57.29       68.93      6.23 o 
   5  23   0      124.87      144.12      9.86 o 
   6  23   0        0.73       -3.14      9.70 o 
   0  24   0      141.17      131.96      6.67 o 
   1  24   0      599.60      550.25      9.68 o 
   2  24   0      102.99      111.62      4.12 o 
   3  24   0      278.98      207.24      6.56 o 
   4  24   0       41.74       35.66      5.14 o 
   5  24   0      106.03      111.86      9.28 o 
   1  25   0      566.78      554.00      9.84 o 
   2  25   0      658.11      643.83     11.27 o 
   3  25   0       64.11       57.26      4.25 o 
   4  25   0       22.48       20.66      4.55 o 
   5  25   0       56.26       76.39      8.48 o 
   0  26   0       59.04       58.03      4.58 o 
   1  26   0       45.95       69.81      3.70 o 
   2  26   0      617.18      582.76     11.23 o 
   3  26   0       16.24       18.17      3.32 o 
   4  26   0       45.09       36.02      7.37 o 
   5  26   0       52.65       58.09      8.08 o 
   1  27   0      247.91      283.64      7.13 o 
   2  27   0        0.09        9.02      2.84 o 
   3  27   0       71.77       73.85      5.23 o 
   4  27   0        0.05        1.01      5.06 o 
   5  27   0       66.40       74.76     12.98 o 
   0  28   0      474.28      465.35     25.32 o 
   1  28   0     1005.26      970.04     29.19 o 
   2  28   0       19.36       10.86      3.62 o 
   3  28   0       11.98       13.38      7.45 o 
   4  28   0       72.89       83.39     12.61 o 
   5  28   0        2.08       19.22      9.19 o 
   1  29   0      507.17      538.71     18.33 o 
   2  29   0        9.73        6.09      3.46 o 
   3  29   0        8.79       14.82      7.89 o 
   4  29   0       46.76       46.43     10.73 o 
   5  29   0        3.71       10.26      8.61 o 
   0  30   0      763.70      739.66     32.39 o 
   1  30   0      107.63      140.61      6.08 o 
   2  30   0       27.40       14.50      4.48 o 
   3  30   0        0.37       -1.94      6.76 o 
   4  30   0       34.13       43.31     10.24 o 
   5  30   0       46.55       44.76     11.27 o 
   1  31   0     1651.02     1594.69     97.94 o 
   2  31   0       41.68       36.03      5.69 o 
   3  31   0       40.85       40.68     10.14 o 
   4  31   0        3.45       14.36      8.84 o 
   0  32   0      373.73      348.49     38.29 o 
   1  32   0        0.23       31.60      6.51 o 
   2  32   0       27.57       13.15      8.32 o 
   3  32   0        0.83        1.92      7.09 o 
   4  32   0      176.93      154.44     15.92 o 
   1  33   0        0.96        5.12      4.66 o 
   2  33   0       40.47       44.35      7.15 o 
   3  33   0        9.03        8.86      7.96 o 
   4  33   0       16.33       26.15      9.58 o 
   0  34   0      826.42      739.51     34.15 o 
   1  34   0       10.81       10.88      7.19 o 
   2  34   0        4.88       -3.13      6.14 o 
   3  34   0       11.72       11.79      8.47 o 
   4  34   0        0.00       17.39      8.83 o 
   1  35   0       64.02       58.69      7.73 o 
   2  35   0       48.53       32.67      9.67 o 
   3  35   0        1.08        5.11      7.50 o 
   4  35   0       55.99       84.08     13.92 o 
   0  36   0      104.71      116.06     13.59 o 
   1  36   0        3.68        3.05      5.37 o 
   2  36   0        4.07       14.70      8.43 o 
   3  36   0       17.09       23.22      9.33 o 
   1  37   0        0.42        2.14      5.49 o 
   2  37   0       35.08       40.04     10.35 o 
   3  37   0       25.19       29.24     10.08 o 
   0  38   0      117.14      121.97     14.28 o 
   1  38   0        0.58        6.10      5.52 o 
   2  38   0       91.89       84.90     12.90 o 
   3  38   0       90.79       99.52     14.39 o 
   1  39   0       40.48       46.76      7.34 o 
   2  39   0        3.89       19.55      8.85 o 
   0  40   0       15.48       17.38      8.81 o 
   1  40   0      101.84      111.20      9.56 o 
   2  40   0        5.16       16.87      8.81 o 
   1  41   0        7.01       12.65      8.73 o 
   2  41   0      253.35      247.68     19.54 o 
   0  42   0        4.39        8.60      8.84 o 
   1  42   0       69.89      100.24     13.94 o 
  -7   1   1        0.49        0.61      9.46 o 
  -6   1   1        5.05       24.80     11.05 o 
  -5   1   1      148.04      167.85      7.31 o 
  -4   1   1      104.13       92.05      3.38 o 
  -3   1   1       19.51       20.15      1.76 o 
  -2   1   1      131.38      122.48      3.34 o 
  -1   1   1      258.22      250.49      4.36 o 
   0   1   1        4.53       -2.31      1.16 o 
   1   1   1     1930.96     1804.28     22.90 o 
   2   1   1        2.07        4.18      1.43 o 
   3   1   1      550.23      504.55      7.66 o 
   4   1   1        7.97       16.01      4.83 o 
   5   1   1      172.09      145.63      5.72 o 
   6   1   1       97.78       90.16      6.22 o 
   7   1   1        3.65        3.96      4.82 o 
  -7   2   1       26.07       -2.33     10.61 o 
  -6   2   1      176.05      151.39      8.02 o 
  -5   2   1      679.63      685.12     15.47 o 
  -4   2   1       14.77       22.49      3.03 o 
  -3   2   1        8.82       16.48      1.70 o 
  -2   2   1     1028.38      902.02     11.53 o 
  -1   2   1     8155.39     7650.80    108.41 o 
   0   2   1       69.29       84.55      2.52 o 
   1   2   1     2349.68     2251.90     31.93 o 
   2   2   1     2248.94     1964.95     24.04 o 
   3   2   1      114.90       89.67      4.09 o 
   4   2   1      121.75      145.79     11.02 o 
   5   2   1       58.64      114.98      8.47 o 
   6   2   1        1.26       20.99      5.56 o 
   7   2   1        8.52       26.03      6.86 o 
  -7   3   1        2.41        3.13      9.28 o 
  -6   3   1       56.10       89.55      8.27 o 
  -5   3   1      451.02      536.22     28.62 o 
  -4   3   1        0.04       18.27      7.37 o 
  -3   3   1       48.55       29.33      1.93 o 
  -2   3   1       94.50       71.09      2.28 o 
  -1   3   1     6928.59     6405.20     90.37 o 
   0   3   1      219.22      228.69      3.49 o 
   1   3   1       78.30       65.79      2.68 o 
   2   3   1      872.69      832.56     11.52 o 
   3   3   1        0.31        7.21      1.89 o 
   4   3   1      321.17      282.92      6.35 o 
   5   3   1      378.63      338.28      8.24 o 
   6   3   1        0.32        1.69      2.65 o 
   7   3   1       24.64       30.43      5.94 o 
  -7   4   1       18.16        0.69     14.71 o 
  -6   4   1       38.59       51.20      7.77 o 
  -5   4   1       50.46      166.50     10.12 o 
  -4   4   1      293.73      245.45      6.90 o 
  -3   4   1       27.86       50.73      2.29 o 
  -2   4   1     1229.54     1282.34     17.27 o 
  -1   4   1     5803.00     5184.70     78.53 o 
   0   4   1      492.16      437.48      6.71 o 
   1   4   1     7950.22     7345.59     82.95 o 
   2   4   1       36.22       34.48      1.87 o 
   3   4   1       45.53       46.52      3.42 o 
   4   4   1       39.48      100.19      8.42 o 
   5   4   1      130.66      198.29      9.30 o 
   6   4   1        3.52       11.20      8.34 o 
   7   4   1       53.50       69.93      7.32 o 
  -7   5   1        0.27        3.01      6.55 o 
  -6   5   1        1.05       34.25      6.54 o 
  -5   5   1      246.33      229.77      6.44 o 
  -4   5   1      139.68      180.33      6.23 o 
  -3   5   1        0.90       11.68      2.52 o 
  -2   5   1     2376.08     2218.71     28.30 o 
  -1   5   1      142.47      132.32      3.35 o 
   0   5   1       12.59       19.51      1.12 o 
   1   5   1    21596.23    19411.55    228.84 o 
   2   5   1      357.24      319.65      7.17 o 
   3   5   1      494.95      559.52      9.80 o 
   4   5   1        0.65        6.39      2.19 o 
   5   5   1      213.86      224.85      8.61 o 
   6   5   1      245.89      239.12      9.10 o 
   7   5   1       37.48       51.03     10.47 o 
  -7   6   1       21.97       14.11      6.84 o 
  -6   6   1      173.47      152.61      9.84 o 
  -5   6   1      115.17      151.88      8.66 o 
  -4   6   1      112.14      134.98      4.65 o 
  -3   6   1     1448.10     1388.63     18.73 o 
  -2   6   1       25.16       47.09      3.12 o 
  -1   6   1     5100.56     4722.91     59.26 o 
   0   6   1      757.79      755.31     10.38 o 
   1   6   1     8492.92     7705.74     85.79 o 
   2   6   1     1466.37     1388.22     17.46 o 
   3   6   1      389.97      444.24      7.04 o 
   4   6   1       43.73       37.47      3.06 o 
   5   6   1      309.61      290.28      8.57 o 
   6   6   1      193.02      209.41     14.62 o 
   7   6   1        0.02       10.21      6.98 o 
  -7   7   1       29.08       13.88      6.98 o 
  -6   7   1      143.38      163.81     10.88 o 
  -5   7   1        4.15       22.06      5.12 o 
  -4   7   1      242.52      247.91      5.77 o 
  -3   7   1      398.65      388.39      8.88 o 
  -2   7   1       78.42       78.93      2.22 o 
  -1   7   1      751.88      756.02     10.31 o 
   0   7   1      461.71      417.67      7.50 o 
   1   7   1      426.73      406.16      5.52 o 
   2   7   1      678.21      676.10      9.78 o 
   3   7   1      564.04      609.93      9.01 o 
   4   7   1        0.33       11.47      2.31 o 
   5   7   1        6.91      101.56     12.40 o 
   6   7   1        0.35       64.96      7.21 o 
   7   7   1        0.92        4.74      6.54 o 
  -7   8   1        0.56        5.20      6.78 o 
  -6   8   1        5.63       40.47      9.46 o 
  -5   8   1       14.00       24.73      3.75 o 
  -4   8   1        7.07       29.51      7.73 o 
  -3   8   1      227.93      245.12      7.93 o 
  -2   8   1      210.75      183.27      5.62 o 
  -1   8   1     1176.61     1082.86     19.00 o 
   0   8   1     6161.72     5386.35     75.57 o 
   1   8   1      996.78      941.06     11.39 o 
   2   8   1       16.80       21.58      1.72 o 
   3   8   1      260.57      344.21      8.17 o 
   4   8   1      184.18      188.65      9.57 o 
   5   8   1       18.25       20.30      3.24 o 
   6   8   1      146.94      132.68      7.74 o 
  -6   9   1      106.57      104.91      9.01 o 
  -5   9   1       19.27       23.00      3.82 o 
  -4   9   1       32.73       32.05      2.54 o 
  -3   9   1       35.58       81.69      3.82 o 
  -2   9   1     3691.15     3634.39     40.94 o 
  -1   9   1     1826.75     1710.71     22.15 o 
   0   9   1     1589.27     1437.40     23.15 o 
   1   9   1      205.01      174.73      3.14 o 
   2   9   1       10.26       21.77      2.18 o 
   3   9   1      816.23      811.69     14.17 o 
   4   9   1      298.70      281.26      8.16 o 
   5   9   1        9.36       10.91      2.88 o 
   6   9   1       73.81       85.40      6.12 o 
  -6  10   1       29.50       50.37     11.91 o 
  -5  10   1        3.75        6.24      4.19 o 
  -4  10   1        1.66        5.75      1.92 o 
  -3  10   1     1003.85      929.72     12.61 o 
  -2  10   1     2142.12     2153.86     27.21 o 
  -1  10   1        2.67        2.27      1.03 o 
   0  10   1       12.96        9.14      1.29 o 
   1  10   1     1275.92     1178.68     14.13 o 
   2  10   1     1096.05      995.47     13.69 o 
   3  10   1      338.61      384.07     17.29 o 
   4  10   1       18.95       72.66     17.16 o 
   5  10   1       11.67       14.26      2.96 o 
   6  10   1        4.79       14.50      4.02 o 
  -6  11   1        6.04       10.81      5.93 o 
  -5  11   1       19.80       17.82      5.44 o 
  -4  11   1       13.22       19.12      2.25 o 
  -3  11   1        8.52       15.57      2.78 o 
  -2  11   1     1001.58     1060.53     14.22 o 
  -1  11   1      849.48      834.82     11.14 o 
   0  11   1       39.59       40.45      2.02 o 
   1  11   1      723.39      709.29      9.02 o 
   2  11   1     2989.99     2898.49     33.22 o 
   3  11   1      163.22      230.25     11.26 o 
   4  11   1       11.61        7.81      2.44 o 
   5  11   1       76.87       79.51      4.96 o 
   6  11   1       10.85       15.25      3.85 o 
  -6  12   1       19.42       19.75      6.48 o 
  -5  12   1       43.05       48.03     11.57 o 
  -4  12   1      154.88      139.70      4.32 o 
  -3  12   1        0.00        0.51      1.43 o 
  -2  12   1       57.80       79.46      5.16 o 
  -1  12   1        1.56        3.88      1.11 o 
   0  12   1      343.24      329.70      6.14 o 
   1  12   1      663.37      631.33      8.71 o 
   2  12   1      658.34      632.92     15.01 o 
   3  12   1     1182.78     1059.12     14.26 o 
   4  12   1        5.24        9.74      3.78 o 
   5  12   1      132.68      136.13      5.80 o 
   6  12   1       22.54       15.98      3.95 o 
  -6  13   1        0.32        6.00      5.92 o 
  -5  13   1        0.70       10.94      5.06 o 
  -4  13   1      175.38      170.12      5.06 o 
  -3  13   1        6.46        7.40      1.67 o 
  -2  13   1      725.09      710.38      9.21 o 
  -1  13   1      496.16      474.82      6.77 o 
   0  13   1      258.74      240.54      4.82 o 
   1  13   1      712.86      735.79     10.43 o 
   2  13   1        9.16        4.03      1.40 o 
   3  13   1       77.25       89.10      4.49 o 
   4  13   1      366.25      317.01      7.11 o 
   5  13   1      105.90      118.91      5.50 o 
   6  13   1        0.49        3.63      3.59 o 
  -6  14   1        0.00        0.20      5.70 o 
  -5  14   1      110.04      115.73      8.71 o 
  -4  14   1        3.34        9.12      1.98 o 
  -3  14   1        8.12        4.72      1.62 o 
  -2  14   1       33.69       26.78      2.59 o 
  -1  14   1     2330.13     2307.64     30.73 o 
   0  14   1      819.74      790.44     20.13 o 
   1  14   1      504.79      533.73      8.06 o 
   2  14   1       43.39       44.90      2.10 o 
   3  14   1      193.48      209.02      7.01 o 
   4  14   1        3.45       26.42      6.14 o 
   5  14   1      180.72      155.46      6.96 o 
   6  14   1       20.29       17.06      4.58 o 
  -6  15   1        0.57       -0.71      5.70 o 
  -5  15   1        0.51        4.64      5.14 o 
  -4  15   1        2.18        1.11      1.99 o 
  -3  15   1       17.07       18.74      1.98 o 
  -2  15   1      506.86      461.31      7.05 o 
  -1  15   1      217.59      209.30      3.86 o 
   0  15   1       55.46       80.36      2.53 o 
   1  15   1      401.34      429.91      6.88 o 
   2  15   1      370.74      295.12      4.98 o 
   3  15   1      441.58      378.15      7.52 o 
   4  15   1      469.40      480.51      9.24 o 
   5  15   1       10.13       15.86      4.13 o 
   6  15   1        2.87        4.68      5.72 o 
  -6  16   1        1.34        0.65      5.81 o 
  -5  16   1       48.50       56.62      7.43 o 
  -4  16   1       62.10       58.17      4.47 o 
  -3  16   1       57.09       53.39      2.70 o 
  -2  16   1      237.95      248.61      4.86 o 
  -1  16   1      423.21      432.93      6.53 o 
   0  16   1        0.75       -1.66      1.27 o 
   1  16   1     1300.06     1268.56     17.16 o 
   2  16   1       17.19       14.48      1.59 o 
   3  16   1       81.12       76.87      5.26 o 
   5  16   1        0.11        6.81      2.83 o 
   6  16   1       52.41       64.32     10.36 o 
  -6  17   1        4.75        4.60      6.12 o 
  -5  17   1        9.79       19.79      5.92 o 
  -4  17   1       13.89       18.09      3.76 o 
  -3  17   1        6.94        8.18      1.55 o 
  -2  17   1        2.78        0.90      1.45 o 
  -1  17   1     1676.67     1769.67     22.09 o 
   0  17   1      163.38      183.63      4.02 o 
   1  17   1      475.66      433.59      6.76 o 
   2  17   1        6.55        5.48      1.16 o 
   3  17   1       15.17       18.11      2.70 o 
   4  17   1     1567.20     1500.62     25.17 o 
   5  17   1      104.12      114.13      5.16 o 
   6  17   1       46.67       58.81      8.30 o 
  -6  18   1        2.19        5.83      6.17 o 
  -5  18   1        4.26        1.51      5.56 o 
  -4  18   1      363.24      287.94     10.22 o 
  -3  18   1        1.85        5.88      2.08 o 
  -2  18   1      337.14      367.48      6.46 o 
  -1  18   1      337.14      293.39      5.06 o 
   0  18   1       50.15       40.63      2.20 o 
   1  18   1      122.87      102.20      2.92 o 
   2  18   1      378.69      359.85      6.95 o 
   3  18   1      393.11      340.99      7.61 o 
   4  18   1      295.08      435.62     25.02 o 
   5  18   1        2.22        7.23      2.98 o 
   6  18   1       26.39       22.21      7.90 o 
  -6  19   1       25.94       32.46     10.07 o 
  -5  19   1       38.00       38.17      6.73 o 
  -4  19   1      134.13      117.83      8.12 o 
  -3  19   1        0.02       -1.23      1.94 o 
  -2  19   1      104.03      111.88      3.36 o 
  -1  19   1      393.70      411.60      6.52 o 
   0  19   1      230.85      239.01      5.21 o 
   1  19   1       35.03       32.75      2.06 o 
   2  19   1      173.28      187.15      5.29 o 
   3  19   1      170.83      178.40      5.06 o 
   4  19   1     1230.12     1077.88     17.16 o 
   5  19   1       12.45       10.09      3.75 o 
   6  19   1       60.77       70.49      9.11 o 
  -6  20   1        2.39        5.42      6.67 o 
  -5  20   1       68.96       93.93      8.88 o 
  -4  20   1       55.00       53.89      6.78 o 
  -3  20   1        5.31        4.44      2.33 o 
  -2  20   1       36.29       28.26      2.25 o 
  -1  20   1     2796.70     2792.32     36.06 o 
   0  20   1       87.42       91.92      2.77 o 
   1  20   1       74.67       85.87      2.84 o 
   2  20   1      448.38      478.42      8.60 o 
   3  20   1      572.39      538.75      9.83 o 
   4  20   1        5.26       15.28      4.13 o 
   5  20   1       13.19       18.66      4.86 o 
   6  20   1        0.09        8.66      6.49 o 
  -6  21   1       17.43       17.52      7.15 o 
  -5  21   1       10.09        9.36      5.58 o 
  -4  21   1      195.94      129.97     11.72 o 
  -3  21   1      315.56      280.21      6.80 o 
  -2  21   1      100.70       82.09      3.11 o 
  -1  21   1       89.84      136.20      3.71 o 
   0  21   1       23.54       31.04      2.11 o 
   1  21   1      494.44      468.97      7.49 o 
   2  21   1      372.84      361.27      7.73 o 
   3  21   1      548.41      498.62      8.87 o 
   4  21   1       46.24       54.97      3.83 o 
   5  21   1       73.70       59.15      7.85 o 
   6  21   1        3.13        3.40      7.16 o 
  -6  22   1        9.20        8.55      6.70 o 
  -5  22   1        5.81        6.53      5.67 o 
  -4  22   1      188.29      155.95     15.16 o 
  -3  22   1        0.48        4.43      2.77 o 
  -2  22   1      115.28      117.49      3.65 o 
  -1  22   1      498.36      513.45      8.40 o 
   0  22   1      622.36      601.46      9.84 o 
   1  22   1      594.84      575.79      9.89 o 
   2  22   1       12.02       24.31      2.58 o 
   3  22   1       14.74       30.28      3.12 o 
   4  22   1      117.65      105.52      4.50 o 
   5  22   1        0.71        0.03      3.06 o 
   6  22   1        1.40        3.39      8.61 o 
  -6  23   1        4.09        7.16      6.55 o 
  -5  23   1       22.30       34.38      7.07 o 
  -4  23   1       33.10       31.16      5.64 o 
  -3  23   1        2.93        7.36      3.51 o 
  -2  23   1      128.62      141.05      4.26 o 
  -1  23   1       39.27       36.87      2.41 o 
   0  23   1      321.09      321.10      6.26 o 
   1  23   1       38.76       43.38      2.83 o 
   2  23   1      548.35      533.94      9.73 o 
   3  23   1       10.34       10.50      2.81 o 
   4  23   1       17.86       20.30      3.20 o 
   5  23   1        6.59        6.61      3.10 o 
  -5  24   1       18.84       35.08      7.05 o 
  -4  24   1      110.69      106.96      8.85 o 
  -3  24   1       11.71       24.90      5.32 o 
  -2  24   1       62.72       76.53      3.49 o 
  -1  24   1        1.99        3.94      1.90 o 
   0  24   1       65.53       85.18      3.21 o 
   1  24   1       79.99       76.77      3.78 o 
   2  24   1      517.72      493.84      9.30 o 
   3  24   1        0.00        2.44      2.45 o 
   4  24   1       23.50       28.92      4.26 o 
   5  24   1       80.98       74.89      8.40 o 
  -5  25   1        9.47        4.90      5.99 o 
  -4  25   1        6.69        0.32      5.10 o 
  -3  25   1      120.11      112.52      7.74 o 
  -2  25   1      129.82      154.41      4.56 o 
  -1  25   1       13.26       18.41      2.92 o 
   0  25   1        9.28       16.35      3.08 o 
   1  25   1       68.68       83.05      4.18 o 
   2  25   1      218.00      216.08      5.77 o 
   3  25   1       53.71       80.03      4.85 o 
   4  25   1        2.59        1.27      3.08 o 
   5  25   1       51.17       71.56      9.73 o 
  -5  26   1       25.13       35.56      8.45 o 
  -4  26   1       58.15       61.16      9.04 o 
  -3  26   1       66.84       76.68     11.88 o 
  -2  26   1      266.68      220.04      6.55 o 
  -1  26   1      229.57      203.69      6.22 o 
   0  26   1      438.04      417.06     10.08 o 
   1  26   1       49.19       53.75      3.88 o 
   2  26   1      399.98      421.29      9.74 o 
   3  26   1      610.36      543.89     16.98 o 
   4  26   1        9.84       19.86      7.87 o 
   5  26   1      149.90      154.79     11.93 o 
  -5  27   1        0.01       -0.79      6.45 o 
  -4  27   1       31.76       44.82      8.57 o 
  -3  27   1      397.47      396.18     17.58 o 
  -2  27   1       75.79       89.80      6.21 o 
  -1  27   1      149.74      154.79      6.10 o 
   0  27   1      852.86      797.93     16.36 o 
   1  27   1       68.31       65.58      4.22 o 
   2  27   1      526.73      547.93     11.69 o 
   3  27   1       15.50       30.06      4.50 o 
   4  27   1       60.51       69.14      8.97 o 
   5  27   1      126.85      123.15     11.62 o 
  -5  28   1       21.26       23.05      8.05 o 
  -4  28   1        0.24        1.00      6.03 o 
  -3  28   1      119.83      109.17      9.69 o 
  -2  28   1      115.60      107.63      5.99 o 
  -1  28   1        3.94       12.24      3.42 o 
   0  28   1      509.62      527.80     11.24 o 
   1  28   1      275.08      281.94      7.05 o 
   2  28   1      574.27      540.96     12.72 o 
   3  28   1      163.30      153.12      7.33 o 
   4  28   1        0.49        6.02      5.89 o 
   5  28   1      139.41      141.10     11.77 o 
  -5  29   1        2.14        8.66      7.95 o 
  -4  29   1       63.74       62.92     11.72 o 
  -3  29   1       38.33       36.19      7.63 o 
  -2  29   1       39.03       47.63      5.76 o 
  -1  29   1      298.96      287.15     11.79 o 
   0  29   1     2628.42     2615.41     49.23 o 
   1  29   1     1119.84     1118.52     18.90 o 
   2  29   1        2.28       13.01      3.23 o 
   3  29   1       48.69       62.79      6.36 o 
   4  29   1       57.20       47.89     13.20 o 
   5  29   1       51.24       67.86     13.00 o 
  -5  30   1       28.37       19.10     10.11 o 
  -4  30   1       71.84       81.50     12.99 o 
  -3  30   1       19.03       28.72      8.52 o 
  -2  30   1       48.43       43.13      9.82 o 
  -1  30   1       80.46       84.68      6.43 o 
   0  30   1       48.51      110.22      6.07 o 
   1  30   1      228.73      262.26      8.22 o 
   2  30   1      262.70      233.66      8.74 o 
   3  30   1        0.13        4.12      4.00 o 
   4  30   1       14.10       17.13      8.71 o 
   5  30   1      109.28      152.36     16.38 o 
  -4  31   1       13.57       28.48      9.97 o 
  -3  31   1       43.11       65.11     11.40 o 
  -2  31   1        2.32       11.57      7.63 o 
  -1  31   1      616.71      590.77     37.80 o 
   0  31   1        0.37       11.44      4.42 o 
   1  31   1      458.82      456.40     12.79 o 
   2  31   1       33.50       39.13      6.72 o 
   3  31   1        3.16       -3.00      4.07 o 
   4  31   1        2.35        6.70      7.54 o 
  -4  32   1      208.14      197.85     17.79 o 
  -3  32   1       14.54       16.76      8.56 o 
  -2  32   1       33.63       36.73      9.70 o 
  -1  32   1        5.22       23.56      4.88 o 
   0  32   1      813.51      800.38     29.61 o 
   1  32   1      398.80      408.72     26.41 o 
   2  32   1       38.28       36.05      5.70 o 
   3  32   1       19.22       18.21      6.02 o 
   4  32   1        2.46        9.10      8.31 o 
  -4  33   1       54.51       55.20     12.15 o 
  -3  33   1       69.06       83.78     12.69 o 
  -2  33   1       58.27       42.69     10.34 o 
  -1  33   1      218.55      204.95     11.04 o 
   0  33   1      433.68      421.95     15.27 o 
   1  33   1      116.52      132.32      9.32 o 
   2  33   1        1.91        0.40      3.89 o 
   3  33   1       43.95       57.89     11.28 o 
   4  33   1      125.25      131.12     14.92 o 
  -4  34   1        0.62        9.59      8.41 o 
  -3  34   1      193.59      204.04     17.53 o 
  -2  34   1       31.37       27.08      9.60 o 
  -1  34   1      237.56      220.47     11.66 o 
   0  34   1       11.61       21.20      6.25 o 
   1  34   1       23.56       27.47      6.48 o 
   2  34   1       52.67       49.51      7.53 o 
   3  34   1      139.78      148.99     14.83 o 
   4  34   1       56.48       79.68     13.64 o 
  -4  35   1       90.30      100.29     15.19 o 
  -3  35   1       10.14        9.16      8.44 o 
  -2  35   1        4.71        1.74      7.69 o 
  -1  35   1       72.32       77.81      8.31 o 
   0  35   1       36.18       45.14      7.04 o 
   1  35   1       22.17       32.13      6.75 o 
   2  35   1       80.71       84.97      8.94 o 
   3  35   1       10.27       15.28      8.44 o 
   4  35   1      109.81      116.60     15.61 o 
  -3  36   1       87.66      111.63     14.50 o 
  -2  36   1        0.54        2.05      7.75 o 
  -1  36   1      550.32      513.56     19.01 o 
   0  36   1      177.06      179.98     10.98 o 
   1  36   1      157.08      136.38      9.85 o 
   2  36   1        0.61        5.92      5.44 o 
   3  36   1        1.58        7.40      7.76 o 
  -3  37   1        6.45       12.17      9.20 o 
  -2  37   1        1.83        9.70      8.71 o 
  -1  37   1       47.57       71.96     12.14 o 
   0  37   1      489.80      453.63     18.10 o 
   1  37   1        0.03        1.72      5.60 o 
   2  37   1       33.55       42.17      7.21 o 
   3  37   1       90.40      101.29     14.26 o 
  -3  38   1       95.41      139.19     17.07 o 
  -2  38   1       11.49       22.01      9.73 o 
  -1  38   1      334.82      302.83     21.05 o 
   0  38   1        7.54       27.97      6.72 o 
   1  38   1       30.02       51.37      7.68 o 
   2  38   1       61.21       71.13     17.52 o 
   3  38   1       12.68       17.33      8.74 o 
  -2  39   1       40.21       43.46     11.33 o 
  -1  39   1      156.04      159.59     15.65 o 
   0  39   1       64.82       64.28      8.07 o 
   1  39   1       28.81       38.04      7.09 o 
   2  39   1       10.18       20.88      9.20 o 
  -2  40   1      207.70      184.71     17.62 o 
  -1  40   1       15.44       20.99      9.43 o 
   0  40   1       14.44       21.26      6.34 o 
   1  40   1       38.91       39.01      7.32 o 
   2  40   1        1.50        9.97      8.16 o 
  -2  41   1       34.85       49.97     11.83 o 
  -1  41   1        5.87       17.20      9.34 o 
   0  41   1       85.91       99.15      9.58 o 
   1  41   1        1.88        6.05      5.96 o 
   2  41   1      115.14      127.81     14.81 o 
  -1  42   1      103.82      113.44     15.24 o 
   0  42   1        0.66        6.99      5.69 o 
   1  42   1      184.28      184.59     11.80 o 
  -7   0   2      303.22      196.07     24.29 o 
  -6   0   2      722.12      549.46     37.09 o 
  -5   0   2        9.68      252.30     13.57 o 
  -4   0   2       35.92       72.36      4.14 o 
  -3   0   2       63.37       75.75      3.45 o 
  -2   0   2      421.76      381.73      7.80 o 
  -1   0   2    18133.02    18614.91    351.79 o 
   0   0   2     3019.77     3377.08     62.72 o 
   1   0   2    12152.39    12397.98    234.49 o 
   2   0   2       76.44       80.46      3.71 o 
   3   0   2      157.10      237.35     13.14 o 
   4   0   2      284.20      345.76     12.44 o 
   5   0   2       74.34      112.02      8.63 o 
   6   0   2       87.34      144.59      9.23 o 
   7   0   2        8.32       69.32     14.30 o 
  -7   1   2        2.24       51.95     26.32 o 
  -5   1   2      810.96      686.35     16.41 o 
  -4   1   2      202.71      173.52      4.16 o 
  -3   1   2      113.76      107.86      2.84 o 
  -2   1   2       87.76      109.62      5.40 o 
  -1   1   2        6.42       30.96      3.43 o 
   0   1   2    13488.32    15048.37    192.53 o 
   1   1   2     1290.69     1250.27     17.52 o 
   2   1   2     3298.18     3209.82     40.74 o 
   3   1   2     1696.54     1522.89     20.62 o 
   4   1   2      472.74      426.02     11.12 o 
   5   1   2      155.70      146.21      5.86 o 
   6   1   2      169.33      157.64      6.69 o 
   7   1   2       78.21       92.47      8.21 o 
  -7   2   2      107.21      101.21     14.50 o 
  -6   2   2        5.53       13.60      5.69 o 
  -5   2   2        7.79      212.48     12.38 o 
  -4   2   2       22.36       41.44      4.46 o 
  -3   2   2       39.33       51.62      3.02 o 
  -2   2   2     2540.10     2287.67     27.57 o 
  -1   2   2     4433.66     4196.98     59.49 o 
   0   2   2    15976.24    17756.81    229.53 o 
   1   2   2     4333.37     4141.49     55.26 o 
   2   2   2      263.82      245.47      5.09 o 
   3   2   2       64.73      165.42     11.27 o 
   4   2   2        0.12       90.35     12.91 o 
   5   2   2       64.28      109.71      6.30 o 
   6   2   2       34.05       89.58     10.48 o 
   7   2   2       18.59       37.42      6.45 o 
  -7   3   2       63.69       81.21     21.29 o 
  -6   3   2        0.58       11.21     12.09 o 
  -5   3   2        0.09        7.26      2.84 o 
  -4   3   2       16.89       76.85      5.51 o 
  -3   3   2      282.49      257.62      4.59 o 
  -2   3   2       25.46       42.40      1.96 o 
  -1   3   2     2019.45     1979.93     37.43 o 
   0   3   2     3678.20     4207.41     54.51 o 
   1   3   2      356.13      329.00      5.18 o 
   2   3   2       29.21       26.28      1.75 o 
   3   3   2      686.95      649.29      9.98 o 
   4   3   2       16.17       51.40     18.61 o 
   5   3   2      242.39      214.53      6.95 o 
   6   3   2        1.85       13.37      3.70 o 
   7   3   2        3.70       19.01      5.64 o 
  -7   4   2       20.67       25.56     11.18 o 
  -6   4   2      102.48      106.37      8.80 o 
  -5   4   2        1.80       10.58      3.41 o 
  -4   4   2      332.77      308.32      8.18 o 
  -3   4   2      152.66      149.74      3.56 o 
  -2   4   2       46.36       59.86      1.88 o 
  -1   4   2     1949.37     2164.10     40.75 o 
   0   4   2      135.13      146.30      2.70 o 
   1   4   2      964.83      939.07     12.03 o 
   2   4   2        2.01       -0.26      1.22 o 
   3   4   2        3.14       14.35      2.92 o 
   4   4   2      552.44      496.99      9.33 o 
   5   4   2       31.70       54.94      8.67 o 
   6   4   2        3.45       11.06      3.64 o 
  -7   5   2        0.53        0.61     10.09 o 
  -6   5   2        0.19       30.69      7.21 o 
  -5   5   2       35.52       31.11      4.24 o 
  -4   5   2      723.24      745.71     14.18 o 
  -3   5   2      220.24      193.35      3.87 o 
  -2   5   2       70.36       72.12      2.76 o 
  -1   5   2      671.31      704.53     13.38 o 
   0   5   2     1313.66     1510.97     17.27 o 
   1   5   2     5024.94     4982.93     59.22 o 
   2   5   2      304.50      289.69      5.45 o 
   3   5   2      273.58      281.19      5.48 o 
   5   5   2        0.25        7.37      2.93 o 
   6   5   2       26.01       33.97      4.48 o 
  -7   6   2       16.27       13.25     10.38 o 
  -6   6   2       14.06       28.96      6.36 o 
  -5   6   2       65.52       65.70      5.81 o 
  -4   6   2        0.01      125.08     18.20 o 
  -3   6   2        2.48       20.86      3.29 o 
  -2   6   2      102.79      109.99      2.63 o 
  -1   6   2     2620.97     2714.12     64.10 o 
   0   6   2      907.55      932.85     12.84 o 
   1   6   2      384.62      426.23      5.85 o 
   2   6   2      703.95      684.32      9.95 o 
   3   6   2      145.80      165.07      6.76 o 
   4   6   2       28.42       29.13      2.92 o 
   5   6   2        6.89       21.79      5.64 o 
   6   6   2       24.07       45.65      4.75 o 
  -6   7   2        1.80        1.07      7.66 o 
  -5   7   2        8.68       25.65      4.59 o 
  -4   7   2      394.04      357.14      7.13 o 
  -3   7   2      981.55      924.53     13.09 o 
  -2   7   2       92.37       79.77      2.43 o 
  -1   7   2     9164.77     9070.38    179.30 o 
   0   7   2      261.45      242.07      4.14 o 
   1   7   2     7769.26     7452.51     83.01 o 
   2   7   2      388.14      361.86      6.04 o 
   3   7   2       92.07      123.08      4.38 o 
   4   7   2        0.28        3.41      2.19 o 
   5   7   2      139.73      125.53      5.52 o 
   6   7   2       35.44       38.62      4.58 o 
  -6   8   2        0.90        0.44      5.42 o 
  -5   8   2        2.20       29.17      9.59 o 
  -4   8   2       43.95      137.02     10.30 o 
  -3   8   2       26.07       62.41      3.34 o 
  -2   8   2      142.48      137.22      4.02 o 
  -1   8   2      419.46      407.90      8.56 o 
   0   8   2       22.76       28.60      1.54 o 
   1   8   2     7829.81     7556.33     84.38 o 
   2   8   2      210.59      201.25      4.14 o 
   3   8   2      660.74      639.82     10.00 o 
   4   8   2       14.37       18.05      4.87 o 
   5   8   2       21.21       38.41      5.68 o 
   6   8   2        4.24       32.91      4.32 o 
  -6   9   2       26.30       20.84      6.36 o 
  -5   9   2      173.98      156.37      9.25 o 
  -4   9   2        6.68        7.04      2.04 o 
  -3   9   2      106.25      124.15      5.31 o 
  -2   9   2     2180.53     2193.20     27.74 o 
  -1   9   2      452.82      472.35      9.62 o 
   0   9   2     1884.29     1935.81     25.81 o 
   1   9   2       58.69       69.50      2.12 o 
   2   9   2       10.66       13.67      2.04 o 
   3   9   2       84.66       76.09      4.61 o 
   4   9   2      759.01      747.08     38.26 o 
   5   9   2       51.30       66.09      4.64 o 
   6   9   2      153.15      145.88      6.56 o 
  -6  10   2        0.70        4.43      5.74 o 
  -5  10   2        8.67       29.82      9.24 o 
  -4  10   2       14.45       12.51      2.61 o 
  -3  10   2      287.60      323.55      5.51 o 
  -2  10   2     1427.51     1433.89     17.95 o 
  -1  10   2      201.86      182.16      3.86 o 
   0  10   2       69.08       68.86      2.20 o 
   1  10   2     3316.66     3147.67     35.91 o 
   2  10   2     1610.74     1584.41     18.95 o 
   3  10   2       42.84       70.68      3.17 o 
   4  10   2     1401.14     1322.67     26.48 o 
   5  10   2      104.06       97.68      5.29 o 
   6  10   2       79.54      114.74      6.10 o 
  -6  11   2        7.03        6.66      5.65 o 
  -5  11   2       42.49       45.37      6.55 o 
  -4  11   2       76.57       79.60      4.40 o 
  -3  11   2      181.36      242.94      7.32 o 
  -2  11   2     1902.75     2000.16     24.49 o 
  -1  11   2       20.96       26.85      1.41 o 
   0  11   2      169.09      154.55      3.31 o 
   1  11   2        1.03        0.87      1.09 o 
   2  11   2      279.66      243.80      4.81 o 
   3  11   2      239.71      229.90      6.81 o 
   4  11   2       97.95      126.98      7.58 o 
   5  11   2       11.43       17.84      4.21 o 
   6  11   2      183.86      173.65      7.09 o 
  -6  12   2        0.32       -0.98      5.51 o 
  -5  12   2       64.56       56.72      7.14 o 
  -4  12   2        9.33       11.48      4.62 o 
  -3  12   2       44.82       53.84      3.41 o 
  -2  12   2      265.33      261.68      5.78 o 
  -1  12   2      607.09      618.49      9.30 o 
   0  12   2      738.05      712.36     11.84 o 
   1  12   2       36.10       56.81      2.02 o 
   2  12   2       33.81       43.87      2.32 o 
   3  12   2      981.15      851.20     13.40 o 
   4  12   2      171.19      177.85      5.33 o 
   5  12   2       34.02       35.15      4.05 o 
   6  12   2       61.86       80.18      6.28 o 
  -6  13   2        5.77        3.88      5.76 o 
  -5  13   2      132.95      129.86     10.39 o 
  -4  13   2       37.74       41.77      4.43 o 
  -3  13   2        0.17        0.21      1.29 o 
  -2  13   2       48.33       72.42      2.83 o 
  -1  13   2       14.14       15.41      1.38 o 
   0  13   2       19.21       22.75      1.72 o 
   1  13   2      173.82      163.51      3.26 o 
   2  13   2      885.20      804.66     10.61 o 
   3  13   2        7.13       16.41      4.73 o 
   4  13   2       47.65       60.28      4.15 o 
   5  13   2       11.29       26.86      3.66 o 
   6  13   2        7.92       17.42      3.95 o 
  -6  14   2        0.00        3.00      5.79 o 
  -5  14   2      240.63      215.56     11.01 o 
  -4  14   2       25.89       35.37      6.99 o 
  -3  14   2        0.80       -0.38      1.21 o 
  -2  14   2      892.56      929.70     13.05 o 
  -1  14   2     1728.22     1932.71     26.83 o 
   0  14   2       29.45       42.88      2.12 o 
   1  14   2      206.06      265.69      4.70 o 
   2  14   2      200.28      195.84      3.94 o 
   3  14   2      372.10      303.04      6.51 o 
   4  14   2       26.86       34.79      3.29 o 
   5  14   2      170.22      164.77      7.20 o 
   6  14   2        0.15        0.03      3.36 o 
  -6  15   2        2.54       -1.64      5.71 o 
  -5  15   2       77.32      111.66     12.43 o 
  -4  15   2       31.44       42.34      5.43 o 
  -3  15   2       17.34       30.59      2.45 o 
  -2  15   2       36.13       45.64      2.73 o 
  -1  15   2       77.83       86.02      2.47 o 
   0  15   2     2614.79     2701.60     36.03 o 
   1  15   2      117.26      116.16      2.95 o 
   2  15   2      100.47       90.15      2.90 o 
   3  15   2       16.56       18.85      2.84 o 
   4  15   2        3.57        5.05      2.43 o 
   5  15   2      205.40      194.82      6.44 o 
   6  15   2       21.65       24.63      3.92 o 
  -6  16   2       14.47       10.60      6.44 o 
  -5  16   2        3.25       10.79      5.49 o 
  -4  16   2       26.14       35.66      5.52 o 
  -3  16   2      142.53      147.12      4.58 o 
  -2  16   2      192.89      170.42      3.76 o 
  -1  16   2       98.62      119.33      2.80 o 
   0  16   2      106.01      131.98      3.45 o 
   1  16   2      170.51      161.79      3.60 o 
   2  16   2       54.61       49.41      2.51 o 
   3  16   2      175.52      167.87      4.83 o 
   4  16   2       26.67       26.12      3.12 o 
   5  16   2      133.75      121.47      5.37 o 
   6  16   2       11.17        9.27      4.07 o 
  -6  17   2       19.91       12.43      8.31 o 
  -5  17   2       30.55       26.52      6.49 o 
  -4  17   2       39.27       38.65      6.18 o 
  -3  17   2        0.01        2.71      2.15 o 
  -2  17   2        1.96        4.71      1.47 o 
  -1  17   2      158.09      174.21      3.75 o 
   0  17   2      831.40      886.47     13.14 o 
   1  17   2      432.07      435.54      6.86 o 
   2  17   2     1038.11      990.79     14.38 o 
   3  17   2      180.53      175.40      5.39 o 
   4  17   2       36.58       49.74      3.88 o 
   5  17   2       49.52       60.56      4.40 o 
   6  17   2        3.02        1.90      4.46 o 
  -6  18   2       43.50       51.74      8.28 o 
  -5  18   2       23.61       12.57      6.09 o 
  -4  18   2        4.69        3.01      4.63 o 
  -3  18   2       23.81       19.98      3.17 o 
  -2  18   2      758.75      756.70     11.15 o 
  -1  18   2       50.15       56.02      2.32 o 
   0  18   2      411.34      404.98      7.10 o 
   1  18   2      950.09      996.11     14.19 o 
   2  18   2        2.52        6.72      2.07 o 
   3  18   2      523.78      487.08      9.18 o 
   4  18   2      178.49      152.48      5.14 o 
   5  18   2       13.05       19.46      3.47 o 
   6  18   2        0.42        1.89      6.99 o 
  -6  19   2       11.26        9.43      7.87 o 
  -5  19   2       13.16       18.30      5.92 o 
  -4  19   2       14.05        1.54      3.29 o 
  -3  19   2        8.31       11.87      3.58 o 
  -2  19   2       16.73       24.54      2.42 o 
  -1  19   2        0.69        1.81      1.46 o 
   0  19   2      300.13      287.25      5.67 o 
   1  19   2       26.42       27.32      2.13 o 
   2  19   2      226.12      220.83      5.43 o 
   3  19   2      271.90      250.33      6.25 o 
   4  19   2       85.60       99.25      4.75 o 
   5  19   2        1.63        3.25      3.07 o 
   6  19   2       12.06       11.78      5.46 o 
  -6  20   2       28.42       25.88      7.19 o 
  -5  20   2        2.44       -0.83      5.34 o 
  -4  20   2       51.45       38.95      6.29 o 
  -3  20   2       47.04       43.66      5.27 o 
  -2  20   2      647.08      633.45     10.33 o 
  -1  20   2      969.48      996.44     15.81 o 
   0  20   2      886.87      866.87     14.05 o 
   1  20   2        6.89        7.52      1.97 o 
   2  20   2        0.63        0.91      1.99 o 
   3  20   2       53.69       67.97      4.14 o 
   4  20   2       29.61       40.45      4.33 o 
   5  20   2       31.97       23.64      3.72 o 
   6  20   2        4.19        9.43      5.21 o 
  -6  21   2      101.58      109.55     10.60 o 
  -5  21   2       47.11       57.89     12.84 o 
  -4  21   2        4.99        3.35      5.23 o 
  -3  21   2       29.33       24.77      4.73 o 
  -2  21   2      488.82      493.75      8.62 o 
  -1  21   2      525.55      599.58     10.52 o 
   0  21   2        6.46       15.29      2.21 o 
   1  21   2      147.97      127.83      4.29 o 
   2  21   2      297.54      269.10      6.25 o 
   3  21   2      657.08      666.12     11.05 o 
   4  21   2      161.50      174.97      5.95 o 
   5  21   2        7.21       10.86      3.31 o 
   6  21   2       14.18       18.54      8.16 o 
  -6  22   2       13.20       16.76      9.13 o 
  -5  22   2       11.07       21.38      6.53 o 
  -4  22   2       65.76       64.86      7.38 o 
  -3  22   2       16.24       16.30      5.52 o 
  -2  22   2      137.49      141.85      4.35 o 
  -1  22   2      199.45      194.78      5.08 o 
   0  22   2      125.98      134.64      4.57 o 
   1  22   2       14.54       14.11      2.02 o 
   2  22   2        2.26        6.78      2.41 o 
   3  22   2        1.24        2.97      2.17 o 
   4  22   2      103.85       98.36      4.88 o 
   5  22   2       46.68       40.09      5.20 o 
  -5  23   2        3.97        5.64      5.33 o 
  -4  23   2      120.20      115.88      8.84 o 
  -3  23   2       68.22       56.29      6.58 o 
  -2  23   2      122.90      108.77      4.93 o 
  -1  23   2       15.25       18.26      2.62 o 
   0  23   2       25.80       35.98      3.13 o 
   1  23   2       68.38       70.15      4.07 o 
   2  23   2      138.90      141.84      5.29 o 
   3  23   2       17.45       14.98      3.02 o 
   4  23   2       67.22       78.48      4.67 o 
   5  23   2      343.88      336.36     10.37 o 
  -5  24   2      103.21      110.62     11.54 o 
  -4  24   2       21.86       12.50      6.94 o 
  -3  24   2      227.33      190.52     11.93 o 
  -2  24   2      254.10      244.65      8.52 o 
  -1  24   2       11.14       11.34      2.57 o 
   0  24   2       63.35       76.58      3.90 o 
   1  24   2      176.10      184.68      5.35 o 
   2  24   2     1934.26     1818.38     31.73 o 
   3  24   2        0.90        0.41      2.63 o 
   4  24   2      164.97      143.98      6.51 o 
   5  24   2       13.77       29.22     13.23 o 
  -5  25   2        2.60        7.54     11.53 o 
  -4  25   2       47.27       28.57      7.63 o 
  -3  25   2      170.98      163.18     19.11 o 
  -2  25   2        5.65        7.91      4.68 o 
  -1  25   2      422.42      385.01      8.60 o 
   0  25   2        4.76        5.14      2.54 o 
   1  25   2      243.86      233.22      6.24 o 
   2  25   2      405.12      389.69     10.12 o 
   3  25   2       23.76       21.34      3.77 o 
   4  25   2       60.79       66.38      6.09 o 
   5  25   2       69.25       61.68      7.49 o 
  -5  26   2       50.02       57.81      9.89 o 
  -4  26   2       65.69       63.81     10.53 o 
  -3  26   2      384.21      308.06     30.71 o 
  -2  26   2      283.47      276.79     27.25 o 
  -1  26   2      403.15      390.67      8.85 o 
   0  26   2       95.74       94.86      4.88 o 
   1  26   2       46.60       58.31      3.84 o 
   2  26   2      704.20      680.00     14.91 o 
   3  26   2       19.61       22.21      4.29 o 
   4  26   2       40.80       34.99      4.69 o 
   5  26   2       16.91       14.41      5.50 o 
  -5  27   2       39.65       47.81     11.37 o 
  -4  27   2      206.67      219.81     13.76 o 
  -3  27   2       45.24       65.51      9.01 o 
  -2  27   2      126.73      104.03      9.42 o 
  -1  27   2      753.46      725.83     15.33 o 
   0  27   2      278.70      254.69      7.69 o 
   1  27   2      268.40      266.89      6.95 o 
   2  27   2      536.19      512.95     12.35 o 
   3  27   2       19.76       27.00      3.97 o 
   4  27   2        1.46       -0.16      3.80 o 
   5  27   2       23.82       30.00      8.16 o 
  -5  28   2       25.97       23.28      8.27 o 
  -4  28   2       12.43        8.87      9.92 o 
  -3  28   2       57.63       59.36     13.15 o 
  -2  28   2       54.62       62.81     14.04 o 
  -1  28   2        0.54        5.08      3.42 o 
   0  28   2       91.80      101.67      5.22 o 
   1  28   2      292.93      301.57      7.49 o 
   2  28   2      215.64      207.83      7.35 o 
   3  28   2       51.30       61.71      5.12 o 
   4  28   2        0.77        5.61      4.04 o 
   5  28   2       25.97       38.41      7.00 o 
  -5  29   2        0.50        9.07      7.57 o 
  -4  29   2       41.30       35.33      8.07 o 
  -3  29   2       11.63        8.97      6.41 o 
  -2  29   2       98.74       67.76     11.59 o 
  -1  29   2       43.00       62.74      5.12 o 
   0  29   2      217.80      210.24      7.14 o 
   1  29   2       11.61       14.43      2.97 o 
   2  29   2        4.10        4.60      3.52 o 
   3  29   2       20.56       36.85      4.20 o 
   4  29   2       13.85       17.55      4.77 o 
   5  29   2        0.25       17.23      7.66 o 
  -5  30   2       17.69       39.68     10.99 o 
  -4  30   2      113.52      108.31     11.58 o 
  -3  30   2       13.71       14.90      8.45 o 
  -2  30   2       24.29       17.53      6.92 o 
  -1  30   2      657.33      654.36     27.04 o 
   0  30   2       14.22       25.46      7.02 o 
   1  30   2       38.13       43.78      4.53 o 
   2  30   2       14.18       23.09      4.62 o 
   3  30   2        7.58       10.73      4.77 o 
   4  30   2       41.56       45.22      6.64 o 
  -4  31   2       30.62       34.38      9.91 o 
  -3  31   2       47.85       76.60     12.22 o 
  -2  31   2      275.02      266.64     28.04 o 
  -1  31   2      140.07      145.47      8.12 o 
   0  31   2      232.71      231.93      7.66 o 
   1  31   2       18.23       29.41      3.73 o 
   2  31   2       48.18       47.91      4.58 o 
   3  31   2        2.01        3.64      4.56 o 
   4  31   2        8.02       16.61      6.20 o 
  -4  32   2       24.10       35.13     10.47 o 
  -3  32   2       10.24       18.63      8.52 o 
  -2  32   2        2.38        5.02      8.09 o 
  -1  32   2      165.05      158.20     14.99 o 
   0  32   2       13.14       21.46      4.69 o 
   1  32   2      142.42      146.89      8.11 o 
   2  32   2       19.97       25.29      5.29 o 
   3  32   2       47.25       42.95      7.16 o 
   4  32   2        6.57        9.78      5.82 o 
  -4  33   2       14.80       20.24      9.44 o 
  -3  33   2        5.62       15.84      8.71 o 
  -2  33   2        0.02        1.26      8.05 o 
  -1  33   2       64.83       54.73     11.25 o 
   0  33   2      446.08      446.14     20.33 o 
   1  33   2       77.58       69.32     12.75 o 
   2  33   2        2.05        4.64      4.37 o 
   3  33   2       47.92       45.83      6.39 o 
   4  33   2       35.98       42.75     10.87 o 
  -4  34   2       23.32       31.93     10.72 o 
  -3  34   2        0.53        0.86      7.65 o 
  -2  34   2        0.07        1.36      8.33 o 
  -1  34   2       18.55       21.36      9.52 o 
   0  34   2        2.81        9.15      5.70 o 
   1  34   2       61.32       55.40      7.73 o 
   2  34   2       23.65       24.71      5.30 o 
   3  34   2       59.06       58.55      6.76 o 
   4  34   2        1.76        0.97      8.24 o 
  -4  35   2       13.81       12.43      9.32 o 
  -3  35   2        4.76        6.55      8.46 o 
  -2  35   2      166.41      142.87     15.31 o 
  -1  35   2      111.99      116.40     14.64 o 
   0  35   2       64.45       92.94     13.72 o 
   1  35   2       69.93       88.62     16.22 o 
   2  35   2        1.56        4.43      4.18 o 
   3  35   2       33.57       27.36      7.08 o 
  -3  36   2       41.30       52.28     11.96 o 
  -2  36   2       78.16       85.56     13.66 o 
  -1  36   2        0.03        1.52      8.18 o 
   0  36   2      714.89      696.27     42.40 o 
   1  36   2       28.06       36.34      6.90 o 
   2  36   2       14.68       30.46      7.03 o 
   3  36   2       35.37       30.83      7.02 o 
  -3  37   2       23.17       26.66     10.33 o 
  -2  37   2       31.66       42.35     11.30 o 
  -1  37   2       27.50       41.86     10.96 o 
   0  37   2        0.69       16.94      6.01 o 
   1  37   2       45.06       41.68      7.36 o 
   2  37   2       12.14       19.72      6.61 o 
   3  37   2        0.22       14.91      8.25 o 
  -3  38   2        7.70       17.91      9.52 o 
  -2  38   2      358.44      345.92     23.51 o 
  -1  38   2       81.26       88.62     13.97 o 
   0  38   2       43.27       46.48      7.09 o 
   1  38   2       10.03       16.30      6.13 o 
   2  38   2       23.89       25.28      7.04 o 
   3  38   2       23.75       11.62      8.39 o 
  -2  39   2       17.85       26.19     10.51 o 
  -1  39   2        4.07       10.98      9.49 o 
   0  39   2       43.39       39.26     11.82 o 
   1  39   2       93.58       98.60      9.19 o 
   2  39   2       70.36       80.76      9.27 o 
  -2  40   2       55.06       68.74     13.01 o 
  -1  40   2        0.72        3.95      9.12 o 
   0  40   2        4.86       12.12     10.48 o 
   1  40   2       51.87       56.08      8.19 o 
   2  40   2        4.82        4.00      6.13 o 
  -1  41   2        3.28        5.99      9.27 o 
   0  41   2       11.53       12.64     10.08 o 
   1  41   2      139.76      139.04     10.94 o 
   0  42   2        3.39        0.71      9.88 o 
  -6   1   3       24.61       66.00     35.64 o 
  -5   1   3       30.16       38.52      6.30 o 
  -4   1   3        0.29        9.03      2.95 o 
  -3   1   3       27.33       41.49      2.01 o 
  -2   1   3       92.52      100.75      2.99 o 
  -1   1   3      111.28      116.02      2.52 o 
   0   1   3        0.32       -0.99      0.84 o 
   1   1   3      288.63      307.27      5.56 o 
   2   1   3      233.53      249.11      4.90 o 
   3   1   3        1.61        6.14      1.75 o 
   4   1   3      452.17      412.88      8.35 o 
   5   1   3        0.20       15.74      3.53 o 
   6   1   3        3.86        2.24      3.35 o 
  -6   2   3      153.24      178.50     15.29 o 
  -5   2   3      340.18      292.57     10.04 o 
  -4   2   3       86.74       84.51      3.44 o 
  -3   2   3       11.80       22.63      2.24 o 
  -2   2   3      957.74     1088.95     15.19 o 
  -1   2   3       73.44       59.30      2.91 o 
   0   2   3       28.48       36.26      1.92 o 
   1   2   3      308.27      330.13      5.87 o 
   2   2   3      271.10      347.77      5.58 o 
   3   2   3       76.71       91.91      3.30 o 
   4   2   3       16.50      124.43      9.73 o 
   5   2   3       67.49       79.49      4.93 o 
   6   2   3        0.93        6.78      3.55 o 
  -6   3   3       87.16      145.49     14.61 o 
  -5   3   3       45.90      125.14      6.65 o 
  -4   3   3       61.19       86.93      5.03 o 
  -3   3   3      147.91      144.44      3.23 o 
  -2   3   3     1379.52     1502.71     20.52 o 
  -1   3   3     3065.09     3267.00     60.90 o 
   0   3   3      377.50      386.14      5.71 o 
   1   3   3      237.66      236.50      4.63 o 
   2   3   3       68.88       74.26      3.54 o 
   3   3   3       24.26       44.21      3.28 o 
   4   3   3       94.11      113.87      4.33 o 
   5   3   3       77.28      120.52      5.46 o 
   6   3   3       12.63       11.89      3.76 o 
  -6   4   3       10.01       70.64     18.18 o 
  -5   4   3      183.66      163.53      7.51 o 
  -4   4   3      478.25      435.42      8.46 o 
  -3   4   3        2.20        2.30      2.24 o 
  -2   4   3        1.93       11.52      3.41 o 
  -1   4   3     4079.86     4534.48     84.10 o 
   0   4   3      980.26     1075.45     13.99 o 
   1   4   3     3043.06     3308.44     40.18 o 
   2   4   3     2281.28     2332.11     28.64 o 
   3   4   3        0.90        0.65      1.68 o 
   4   4   3       50.08       63.79      3.61 o 
   5   4   3      202.38      197.06      6.83 o 
   6   4   3        0.21       10.36      4.74 o 
  -6   5   3      278.67      220.51     16.81 o 
  -5   5   3       61.62       91.21      6.09 o 
  -4   5   3       23.70      159.82      6.84 o 
  -3   5   3       29.88       25.77      1.75 o 
  -2   5   3      690.58      739.60     28.35 o 
  -1   5   3      825.27      920.09     17.02 o 
   0   5   3       54.04       71.54      2.24 o 
   1   5   3        6.18        9.63      1.42 o 
   2   5   3     1484.11     1474.35     19.74 o 
   3   5   3       96.75       99.77      6.92 o 
   4   5   3      141.45      142.23      5.90 o 
   5   5   3      203.09      205.88      6.98 o 
   6   5   3       67.95       77.95      5.58 o 
  -6   6   3       16.09       62.74     19.75 o 
  -5   6   3       87.94       88.85      6.31 o 
  -4   6   3      680.79      656.22     14.34 o 
  -3   6   3      108.38      102.59      3.83 o 
  -2   6   3     2781.11     2750.18     52.41 o 
  -1   6   3      300.28      368.98      9.12 o 
   0   6   3       36.72       40.06      1.48 o 
   1   6   3      989.75     1007.18     13.40 o 
   2   6   3      435.74      445.39      7.16 o 
   3   6   3      575.69      559.01      9.63 o 
   4   6   3      178.89      186.99      5.38 o 
   5   6   3      186.75      197.28     10.45 o 
   6   6   3       37.50       65.47      5.22 o 
  -6   7   3       74.55       64.83      7.92 o 
  -5   7   3        0.00       16.25      4.19 o 
  -4   7   3      503.34      532.07     30.65 o 
  -3   7   3      223.24      207.45      4.27 o 
  -2   7   3      872.08      929.20     36.17 o 
  -1   7   3     1191.95     1274.93     23.05 o 
   0   7   3     1273.04     1254.83     14.71 o 
   1   7   3     4897.60     5102.59     57.50 o 
   2   7   3      440.75      407.27      6.47 o 
   3   7   3        6.60       13.88      2.94 o 
   4   7   3      232.16      225.39      5.91 o 
   5   7   3       40.32       68.85      8.60 o 
   6   7   3      181.74      165.59      6.93 o 
  -6   8   3        0.75       24.19      6.02 o 
  -5   8   3        1.49       13.09      7.63 o 
  -4   8   3        7.45       35.55      6.82 o 
  -3   8   3       25.42       67.40      5.46 o 
  -2   8   3       45.41       49.06      6.34 o 
  -1   8   3      417.17      487.91     10.10 o 
   0   8   3        6.93        9.64      1.06 o 
   1   8   3     1062.74     1071.03     13.16 o 
   2   8   3      242.89      227.91      4.67 o 
   3   8   3      170.85      147.61      4.24 o 
   4   8   3       39.76       65.04      6.70 o 
   5   8   3       31.26       45.77      6.18 o 
   6   8   3       69.12       89.61      9.59 o 
  -6   9   3      141.65      105.93      9.07 o 
  -5   9   3       23.26       26.93      5.79 o 
  -4   9   3      157.81      175.68      7.66 o 
  -3   9   3      817.36      720.59     11.49 o 
  -2   9   3     2274.80     2353.69     41.43 o 
  -1   9   3      256.06      267.49      6.49 o 
   0   9   3      227.05      234.59      4.00 o 
   1   9   3      650.62      662.55      8.68 o 
   2   9   3      433.20      437.44     10.26 o 
   3   9   3       20.67       30.47      3.32 o 
   4   9   3       55.52       79.92      4.06 o 
   5   9   3      169.85      149.01      6.05 o 
   6   9   3       16.04       30.62      4.39 o 
  -6  10   3        0.22       16.83      6.06 o 
  -5  10   3       22.42       20.35      5.70 o 
  -4  10   3      184.42      176.92      7.66 o 
  -3  10   3      616.81      663.06     20.75 o 
  -2  10   3      608.16      692.53     14.08 o 
  -1  10   3        0.44       -0.78      1.68 o 
   0  10   3     2001.14     2163.86     28.97 o 
   1  10   3      195.23      213.44      3.79 o 
   2  10   3     3030.51     2919.67     33.98 o 
   3  10   3      541.82      474.45      8.69 o 
   4  10   3      138.22      140.81      4.84 o 
   5  10   3       27.63       58.58      8.07 o 
   6  10   3        6.68       12.52      3.85 o 
  -6  11   3       32.47       27.15      7.25 o 
  -5  11   3       20.60       28.72      6.12 o 
  -4  11   3      155.39      140.56      7.04 o 
  -3  11   3       38.78       29.97     19.68 o 
  -2  11   3      231.92      240.52      6.06 o 
  -1  11   3       65.85       85.83      3.72 o 
   0  11   3      307.03      306.87      5.34 o 
   1  11   3      139.48      141.23      3.17 o 
   2  11   3        4.06       11.49      2.20 o 
   3  11   3      398.29      422.25     12.80 o 
   4  11   3      145.04      146.06      6.84 o 
   5  11   3       74.93       89.92      5.36 o 
   6  11   3       12.04        9.78      3.91 o 
  -6  12   3       61.48       51.29      9.71 o 
  -5  12   3       80.79       67.99      7.62 o 
  -4  12   3       28.97       35.35      4.89 o 
  -3  12   3        1.60       -0.23      2.11 o 
  -2  12   3      230.34      222.98      5.88 o 
  -1  12   3       29.14       32.85      1.99 o 
   0  12   3     3106.40     3306.10     50.38 o 
   1  12   3      244.26      283.38      4.87 o 
   2  12   3     1782.52     1740.32     21.07 o 
   3  12   3      268.13      248.57      5.79 o 
   4  12   3       18.13       55.75      6.35 o 
   5  12   3      185.52      165.99      6.48 o 
   6  12   3        1.75        2.55      3.49 o 
  -6  13   3       15.40       26.75      7.01 o 
  -5  13   3        0.33       11.09      5.37 o 
  -4  13   3      155.54      155.17      7.44 o 
  -3  13   3       21.21       14.85      2.43 o 
  -2  13   3        0.20        1.28      1.99 o 
  -1  13   3      677.05      764.36     13.18 o 
   0  13   3        1.01        2.95      1.32 o 
   1  13   3      276.30      227.07      4.27 o 
   2  13   3     1598.22     1547.60     19.95 o 
   3  13   3      338.14      339.31      8.37 o 
   4  13   3      379.04      367.34      9.93 o 
   5  13   3       17.11       32.52      5.31 o 
   6  13   3        3.72       12.35      3.84 o 
  -6  14   3        0.05        0.47      5.55 o 
  -5  14   3       58.58       75.09      7.96 o 
  -4  14   3      141.58      139.34      7.20 o 
  -3  14   3      311.37      285.33      9.28 o 
  -2  14   3       80.73       84.46      4.24 o 
  -1  14   3      202.69      198.39      4.16 o 
   0  14   3      600.45      643.98      9.89 o 
   1  14   3      352.81      390.39      6.65 o 
   2  14   3       29.97       34.33      2.68 o 
   3  14   3        3.07       11.58      3.73 o 
   4  14   3      327.29      340.47      7.99 o 
   5  14   3      105.56      100.05      5.50 o 
   6  14   3       87.18       86.17      6.07 o 
  -6  15   3        2.43       13.98      6.49 o 
  -5  15   3      194.86      171.90     10.02 o 
  -4  15   3        0.05        7.67      4.19 o 
  -3  15   3     1330.42     1250.08     23.87 o 
  -2  15   3      215.65      189.79      6.15 o 
  -1  15   3      102.25       96.34      2.85 o 
   0  15   3      382.41      395.16      6.80 o 
   1  15   3       13.65       20.87      1.99 o 
   2  15   3      156.48      158.45      4.20 o 
   3  15   3      698.20      666.38     11.39 o 
   4  15   3      233.74      282.60      6.89 o 
   5  15   3       43.40       62.13      4.51 o 
   6  15   3       15.81       22.95      3.86 o 
  -6  16   3       86.09       79.56      9.16 o 
  -5  16   3       67.13       82.56      8.33 o 
  -4  16   3        7.18        4.55      4.19 o 
  -3  16   3      235.08      270.44     20.46 o 
  -2  16   3      206.53      166.93      6.64 o 
  -1  16   3     1949.53     2081.98     31.95 o 
   0  16   3      742.11      851.04     12.73 o 
   1  16   3       35.81       51.17      2.68 o 
   2  16   3       77.51       76.92      3.20 o 
   3  16   3      220.53      274.89     10.69 o 
   4  16   3      267.94      296.23      7.58 o 
   5  16   3        2.40        7.89      3.12 o 
   6  16   3       69.74       76.20      5.29 o 
  -6  17   3        1.16       10.10      6.50 o 
  -5  17   3       15.45       18.69      6.02 o 
  -4  17   3      209.80      185.79     19.49 o 
  -3  17   3       58.90       69.31      5.69 o 
  -2  17   3       21.84       20.45      3.74 o 
  -1  17   3     1119.92     1126.36     18.46 o 
   0  17   3      171.97      166.09      4.03 o 
   1  17   3       62.94       64.89      3.13 o 
   2  17   3       29.96       41.48      2.73 o 
   3  17   3     1200.36     1124.05     17.46 o 
   4  17   3      226.00      207.67      8.67 o 
   5  17   3        7.34        7.22      3.10 o 
   6  17   3       45.97       61.74      5.01 o 
  -6  18   3       16.90       23.84     11.61 o 
  -5  18   3       72.88       80.07      8.58 o 
  -4  18   3        2.46        2.80      5.05 o 
  -3  18   3       40.24       36.29      5.13 o 
  -2  18   3       38.38       36.82      3.47 o 
  -1  18   3      516.39      578.59     10.54 o 
   0  18   3       73.87       79.16      3.15 o 
   1  18   3        0.38       -0.35      1.44 o 
   2  18   3        8.73        7.98      2.06 o 
   3  18   3     1246.54     1212.29     18.72 o 
   4  18   3        2.09       14.70      9.57 o 
   5  18   3        6.97        9.23      3.25 o 
   6  18   3       26.43       33.15      4.29 o 
  -6  19   3        0.03       -2.67      5.80 o 
  -5  19   3       26.71        6.25      7.70 o 
  -4  19   3       34.61       29.61      6.32 o 
  -3  19   3      316.90      279.58      9.84 o 
  -2  19   3       38.13       42.61      2.82 o 
  -1  19   3      573.29      593.90     10.89 o 
   0  19   3       64.59       81.41      3.28 o 
   1  19   3     1666.63     1639.67     25.37 o 
   2  19   3       13.03       11.21      2.19 o 
   3  19   3      835.58      794.99     13.47 o 
   4  19   3      911.70      793.42     14.78 o 
   5  19   3       10.15       15.30      3.48 o 
   6  19   3       15.36       22.45      4.16 o 
  -6  20   3        0.91       -1.25      6.16 o 
  -5  20   3       11.39        4.31      6.47 o 
  -4  20   3       36.05       24.62      8.20 o 
  -3  20   3       13.12       11.74      4.92 o 
  -2  20   3      456.14      401.76      9.73 o 
  -1  20   3      420.48      397.43      8.12 o 
   0  20   3      898.63      974.13     15.66 o 
   1  20   3       80.27       90.02      3.77 o 
   2  20   3      205.76      175.66      5.04 o 
   3  20   3       42.37       47.56      3.76 o 
   4  20   3      150.61      189.01      8.03 o 
   5  20   3       22.71       22.90      3.80 o 
   6  20   3       73.38       66.85      6.08 o 
  -6  21   3        4.89        7.51      7.39 o 
  -5  21   3        4.91       -0.18      5.14 o 
  -4  21   3       10.04        8.61      5.58 o 
  -3  21   3      107.23      110.34      8.14 o 
  -2  21   3      188.10      193.84      9.38 o 
  -1  21   3       55.96       59.75      3.19 o 
   0  21   3      652.27      689.43     11.91 o 
   1  21   3       63.01       65.89      3.67 o 
   2  21   3     1072.79      980.24     16.86 o 
   3  21   3      179.55      166.43      4.92 o 
   4  21   3      220.00      203.10      6.49 o 
   5  21   3       28.92       25.59      4.11 o 
  -5  22   3       24.53       22.23      7.67 o 
  -4  22   3       18.96       14.83      6.91 o 
  -3  22   3      827.65      781.34     27.59 o 
  -2  22   3      231.19      211.99      9.74 o 
  -1  22   3      949.59      944.10     16.42 o 
   0  22   3       63.06       78.18      3.55 o 
   1  22   3       86.96       75.25      3.72 o 
   2  22   3      947.51      929.62     16.22 o 
   3  22   3      127.59      121.91      4.86 o 
   4  22   3       17.63       16.97      4.03 o 
   5  22   3        5.34       12.99      3.82 o 
  -5  23   3       29.45       37.68      8.66 o 
  -4  23   3        0.19        2.42      6.37 o 
  -3  23   3        4.24       12.28      6.42 o 
  -2  23   3      273.35      288.59     11.49 o 
  -1  23   3        0.97        5.66      2.28 o 
   0  23   3       12.48        9.03      2.57 o 
   1  23   3      296.82      291.46      7.02 o 
   2  23   3        6.92       13.43      2.87 o 
   3  23   3      214.04      189.78      6.43 o 
   4  23   3       16.36       21.02      3.66 o 
   5  23   3      170.27      150.24      6.57 o 
  -5  24   3        1.63       -1.52      6.39 o 
  -4  24   3        6.12       12.01      6.87 o 
  -3  24   3      113.48      128.77     10.53 o 
  -2  24   3      250.99      223.33     14.46 o 
  -1  24   3       39.04       50.35      3.88 o 
   0  24   3      235.93      226.07      6.31 o 
   1  24   3        1.75        3.12      2.43 o 
   2  24   3      312.56      296.55      8.75 o 
   3  24   3      215.50      213.43      7.58 o 
   4  24   3       42.73       41.53      4.26 o 
   5  24   3        3.18       16.45      3.80 o 
  -5  25   3       21.80       25.12      8.27 o 
  -4  25   3        8.31       10.32      7.00 o 
  -3  25   3       73.16      115.46     11.83 o 
  -2  25   3        8.94       12.17      6.54 o 
  -1  25   3      160.99      150.00      5.72 o 
   0  25   3        2.83        6.32      2.60 o 
   1  25   3        0.28        1.11      2.45 o 
   2  25   3        0.04        4.03      2.68 o 
   3  25   3        2.73        5.89      3.24 o 
   4  25   3      130.73      125.03      5.89 o 
   5  25   3       49.18       83.43      9.70 o 
  -5  26   3       43.33       60.30      9.99 o 
  -4  26   3       77.90       53.61     12.56 o 
  -3  26   3      409.85      380.62     17.65 o 
  -2  26   3      268.18      260.92     14.04 o 
  -1  26   3      445.79      443.49     12.17 o 
   0  26   3      441.51      426.23      9.49 o 
   1  26   3      204.49      205.13      6.07 o 
   2  26   3      194.01      171.83      6.22 o 
   3  26   3      145.03      137.45      6.37 o 
   4  26   3        0.04       -0.97      3.45 o 
   5  26   3      298.30      325.45     10.64 o 
  -5  27   3        6.05       12.79      7.19 o 
  -4  27   3      120.25      114.60     11.47 o 
  -3  27   3       52.72       70.36      9.28 o 
  -2  27   3        9.43       14.75     13.07 o 
  -1  27   3        4.24       -3.57      9.13 o 
   0  27   3        3.17        9.78      3.04 o 
   1  27   3      330.15      357.66      8.38 o 
   2  27   3      171.83      185.35      6.52 o 
   3  27   3       31.92       33.85      4.41 o 
   4  27   3        1.56        6.36      5.26 o 
   5  27   3      171.38      199.86     11.97 o 
  -5  28   3        0.05        1.01      6.96 o 
  -4  28   3       52.25       58.50     10.69 o 
  -3  28   3      100.48      110.80     10.94 o 
  -2  28   3      110.13      103.57     10.14 o 
  -1  28   3      336.79      331.78     16.12 o 
   0  28   3      216.24      196.34      7.54 o 
   1  28   3      119.88      122.57      5.28 o 
   2  28   3      270.99      235.21      8.28 o 
   3  28   3      160.19      146.61      6.65 o 
   4  28   3        0.39        6.64      3.88 o 
   5  28   3      158.84      176.81     10.76 o 
  -5  29   3       11.31        6.58     18.26 o 
  -4  29   3       19.82       10.12      7.19 o 
  -3  29   3       35.18       49.39      8.98 o 
  -2  29   3        0.28        2.34      6.29 o 
  -1  29   3      192.75      181.77     12.58 o 
   0  29   3       57.63       73.75      5.26 o 
   1  29   3      236.88      233.50      7.76 o 
   2  29   3       29.01       22.21      4.13 o 
   3  29   3      103.55      118.68      6.32 o 
   4  29   3        0.06        2.43      5.62 o 
  -4  30   3       22.74       13.49      7.54 o 
  -3  30   3        0.75       -0.48      6.35 o 
  -2  30   3       88.89       97.70     10.48 o 
  -1  30   3       74.33       79.06      9.80 o 
   0  30   3       41.97       44.33      5.83 o 
   1  30   3       51.53       42.66      5.64 o 
   2  30   3      199.59      185.78      7.43 o 
   3  30   3      128.96      131.37      6.61 o 
   4  30   3        2.62        9.40      4.82 o 
  -4  31   3       37.65       46.58     12.33 o 
  -3  31   3        0.00       -5.93      6.63 o 
  -2  31   3       32.33       18.04      7.18 o 
  -1  31   3      339.71      343.26     16.97 o 
   0  31   3      590.56      570.77     17.20 o 
   1  31   3        9.02       15.85      3.24 o 
   2  31   3       62.50       74.49      5.46 o 
   3  31   3        5.39        6.76      3.61 o 
   4  31   3       13.09       16.76      5.60 o 
  -4  32   3       12.59       15.12     14.55 o 
  -3  32   3        3.74        1.70      6.66 o 
  -2  32   3       15.62       23.20     11.98 o 
  -1  32   3       66.11       82.18     10.11 o 
   0  32   3       82.90       96.31      7.41 o 
   1  32   3        9.64       12.44      3.37 o 
   2  32   3        2.66        3.48      4.67 o 
   3  32   3       11.78       11.11      4.54 o 
   4  32   3       18.93       26.57      5.30 o 
  -4  33   3       77.00      100.88     14.90 o 
  -3  33   3        0.08        8.43      7.13 o 
  -2  33   3        0.00       -1.01      6.65 o 
  -1  33   3       77.08      105.05     11.04 o 
   0  33   3       60.21       74.28      6.11 o 
   1  33   3        6.70        3.02      4.21 o 
   2  33   3      177.51      152.48      9.78 o 
   3  33   3       15.93       28.94      7.83 o 
   4  33   3      182.74      166.67      9.85 o 
  -4  34   3       37.53       49.20     12.38 o 
  -3  34   3        3.32       19.81      9.11 o 
  -2  34   3        1.42        1.36      8.39 o 
  -1  34   3      365.72      330.54     22.28 o 
   0  34   3        2.95        4.84      7.43 o 
   1  34   3       45.84       49.23      7.77 o 
   2  34   3       35.45       31.68      5.62 o 
   3  34   3       19.34       29.91      5.86 o 
  -3  35   3        0.35       19.95      9.98 o 
  -2  35   3       10.76       14.67      9.52 o 
  -1  35   3        1.25        3.88      8.82 o 
   0  35   3      119.24       95.97     14.23 o 
   1  35   3       16.64       27.87      6.69 o 
   2  35   3       82.34       92.02      9.68 o 
   3  35   3        6.99       11.62      5.12 o 
  -3  36   3       89.54      106.86     15.38 o 
  -2  36   3       35.76       39.07     11.57 o 
  -1  36   3       78.71       84.44     13.80 o 
   0  36   3       84.86       74.22     13.70 o 
   1  36   3       14.01       19.98      6.26 o 
   2  36   3       31.17       42.32      6.17 o 
   3  36   3       10.91       13.69      5.35 o 
  -3  37   3       11.36       19.97      9.91 o 
  -2  37   3        2.32       -0.95      8.99 o 
  -1  37   3       98.00       95.28     14.32 o 
   0  37   3       11.88       13.28     10.63 o 
   1  37   3      357.68      340.31     23.36 o 
   2  37   3        5.78        5.16      4.80 o 
   3  37   3       16.06       10.72      5.37 o 
  -2  38   3       80.92       61.53     13.47 o 
  -1  38   3       26.49       20.34     10.54 o 
   0  38   3       13.12       21.07     11.36 o 
   1  38   3       96.31      111.30      9.75 o 
   2  38   3       37.61       38.30      6.44 o 
  -2  39   3      118.39       88.37     15.03 o 
  -1  39   3        8.72       15.07      9.85 o 
   0  39   3       12.79       25.81     11.53 o 
   1  39   3        8.49       20.97      6.51 o 
   2  39   3        4.72       16.04      6.65 o 
  -2  40   3       17.42       18.73     10.62 o 
  -1  40   3       10.18       14.79     10.54 o 
   0  40   3        0.01       10.11     10.73 o 
   1  40   3       76.43       82.69     14.84 o 
  -1  41   3       45.63       59.76     13.38 o 
   0  41   3      120.81      126.79     17.27 o 
   1  41   3      285.86      265.63     21.94 o 
  -6   0   4       57.91       79.22     18.37 o 
  -5   0   4     1023.06      819.42     46.78 o 
  -4   0   4      419.07      498.68     12.42 o 
  -3   0   4        3.07        2.11      2.22 o 
  -2   0   4     1073.48     1171.79     23.41 o 
  -1   0   4     4570.34     5140.25     85.78 o 
   0   0   4       57.14       70.71      2.93 o 
   1   0   4      363.92      392.28      8.76 o 
   2   0   4        3.91       20.08      2.25 o 
   3   0   4      152.02      194.88      8.64 o 
   4   0   4      336.84      252.60      8.86 o 
   5   0   4      287.47      239.71     10.71 o 
   6   0   4       19.49       39.10      6.55 o 
  -6   1   4       49.43       59.78     12.52 o 
  -4   1   4      767.46      703.59     12.26 o 
  -3   1   4        0.05       10.74      2.98 o 
  -2   1   4     1040.27     1175.40     16.35 o 
  -1   1   4     4030.25     4842.35     57.22 o 
   0   1   4      583.73      540.28      7.78 o 
   1   1   4       14.59        4.70      1.30 o 
   2   1   4      642.53      669.79      9.95 o 
   3   1   4      588.94      562.59      9.74 o 
   4   1   4       44.32       67.33      9.21 o 
   5   1   4       12.40       55.17      8.94 o 
   6   1   4       81.83       84.15      6.04 o 
  -6   2   4      126.99      142.50     15.54 o 
  -5   2   4       83.19       86.12     15.40 o 
  -4   2   4        0.46      170.67      7.69 o 
  -3   2   4      179.11      174.28      8.82 o 
  -2   2   4      210.39      265.53      6.75 o 
  -1   2   4      172.58      177.04      3.12 o 
   0   2   4      329.14      392.67      6.76 o 
   1   2   4        9.22       16.19      1.63 o 
   2   2   4      289.39      240.81      4.66 o 
   3   2   4      336.57      346.80     12.46 o 
   4   2   4       30.88       47.58      3.48 o 
   5   2   4       58.43       78.51      5.13 o 
   6   2   4       49.52       53.10      5.74 o 
  -6   3   4       50.54       52.08     11.98 o 
  -5   3   4        0.61       24.85      9.61 o 
  -4   3   4      623.86      561.46     12.37 o 
  -3   3   4      279.24      294.14      5.51 o 
  -2   3   4      461.84      472.25      8.09 o 
  -1   3   4      208.64      191.95      3.35 o 
   0   3   4      205.53      242.36      4.56 o 
   1   3   4     1764.97     1924.37     26.87 o 
   2   3   4       53.35       70.25      4.13 o 
   3   3   4      149.25      153.01      5.91 o 
   4   3   4        3.29       23.49      3.14 o 
   5   3   4       16.65       62.20      6.64 o 
   6   3   4       25.51       29.78      4.31 o 
  -6   4   4       10.82       12.92      9.36 o 
  -5   4   4       79.56       79.35     11.99 o 
  -4   4   4       61.35      141.68     11.82 o 
  -3   4   4      149.52      166.88      5.29 o 
  -2   4   4       58.62       98.49      6.34 o 
  -1   4   4      214.19      291.80      5.20 o 
   0   4   4     1979.30     2232.73     28.17 o 
   1   4   4      995.78     1114.01     15.51 o 
   2   4   4     1895.24     2043.13     27.19 o 
   3   4   4      114.17      125.59      5.07 o 
   4   4   4      145.57      139.67      4.76 o 
   5   4   4      200.03      181.64      9.44 o 
   6   4   4        0.32       18.61      3.83 o 
  -6   5   4        2.81        8.54      9.68 o 
  -5   5   4        7.34       36.77      5.72 o 
  -4   5   4      228.20      233.74     24.72 o 
  -3   5   4       64.62       69.96      3.30 o 
  -2   5   4        1.13        2.46      2.09 o 
  -1   5   4      122.06      134.57      3.85 o 
   0   5   4      347.60      350.07      5.57 o 
   1   5   4     1422.92     1544.69     19.61 o 
   2   5   4        7.30       17.16      1.92 o 
   3   5   4      720.62      669.10     11.19 o 
   4   5   4       27.42       43.19      6.26 o 
   5   5   4      104.10      134.11      9.51 o 
   6   5   4       99.49       90.75      6.00 o 
  -6   6   4       30.80       26.41     10.56 o 
  -5   6   4      130.65      142.90      7.22 o 
  -4   6   4      439.91      433.06     12.38 o 
  -3   6   4       71.62       70.90      3.95 o 
  -2   6   4        5.20       10.46      2.49 o 
  -1   6   4       74.80      107.51      3.50 o 
   0   6   4     1120.04     1277.52     16.72 o 
   1   6   4      101.82      120.37      3.07 o 
   2   6   4      410.71      422.39      7.19 o 
   3   6   4       22.83       31.68      3.78 o 
   4   6   4        4.89       15.76      3.75 o 
   5   6   4       97.52      102.34      7.48 o 
   6   6   4       20.55       61.85      5.22 o 
  -6   7   4        6.51       38.50     22.12 o 
  -5   7   4       46.23       85.23      9.58 o 
  -4   7   4      149.50      171.05     20.61 o 
  -3   7   4       62.16       72.15      7.22 o 
  -2   7   4       63.44       87.06      6.94 o 
  -1   7   4       75.54       73.75      3.52 o 
   0   7   4      207.82      233.73      4.53 o 
   1   7   4      149.36      175.65      3.91 o 
   2   7   4        0.01        5.90      1.67 o 
   3   7   4        0.57        1.72      1.87 o 
   4   7   4     1058.17      970.10     16.89 o 
   5   7   4        0.84       15.12      3.35 o 
   6   7   4      143.86      123.06      6.30 o 
  -6   8   4      154.10      116.86     14.88 o 
  -5   8   4      141.41      136.74      7.18 o 
  -4   8   4        1.05       11.35      3.82 o 
  -3   8   4      515.36      526.28     12.05 o 
  -2   8   4      608.38      628.87     13.08 o 
  -1   8   4      416.71      438.28      9.56 o 
   0   8   4     1272.18     1383.18     17.18 o 
   1   8   4      418.86      471.99      7.08 o 
   2   8   4     1460.67     1418.85     19.59 o 
   3   8   4       83.89       76.13      3.40 o 
   4   8   4      499.68      607.50     37.42 o 
   5   8   4       42.75       50.51      4.50 o 
   6   8   4       26.47       88.14      9.65 o 
  -6   9   4       14.05        1.66     13.27 o 
  -5   9   4       11.56       20.31      5.57 o 
  -4   9   4        3.69       12.44      4.02 o 
  -3   9   4      694.97      683.28     14.60 o 
  -2   9   4      538.83      596.41     14.53 o 
  -1   9   4       57.43       62.85      3.44 o 
   0   9   4       11.34       16.74      1.27 o 
   1   9   4        0.24        0.13      0.97 o 
   2   9   4     2657.78     2593.42     33.74 o 
   3   9   4      157.44      170.71      6.47 o 
   4   9   4      124.63      129.44     10.79 o 
   5   9   4        6.66       21.70      3.60 o 
   6   9   4      318.93      295.14      9.37 o 
  -6  10   4       16.57       13.63     10.17 o 
  -5  10   4       33.61       40.53      8.41 o 
  -4  10   4       27.96       38.44      7.16 o 
  -3  10   4      680.33      676.26     18.55 o 
  -2  10   4     1911.70     1954.84     35.25 o 
  -1  10   4     1011.04     1080.13     20.38 o 
   0  10   4      348.04      365.27      5.51 o 
   1  10   4     3273.94     3482.13     42.02 o 
   2  10   4      149.60      148.26      5.14 o 
   3  10   4      500.22      487.62      9.02 o 
   4  10   4      117.94      136.84      5.45 o 
   5  10   4       83.00      101.89      7.22 o 
   6  10   4        0.03       76.68     16.73 o 
  -6  11   4        0.80        6.13      9.77 o 
  -5  11   4      108.09      117.97      8.89 o 
  -4  11   4        5.40        8.03      4.87 o 
  -3  11   4     1193.70     1150.84     33.11 o 
  -2  11   4     1240.39     1127.67     21.64 o 
  -1  11   4        5.99       13.03      2.31 o 
   0  11   4      294.91      341.39      5.57 o 
   1  11   4       11.89       24.67      1.65 o 
   2  11   4     1109.67     1062.34     14.46 o 
   3  11   4      373.59      362.28     16.05 o 
   4  11   4      263.48      240.90      7.17 o 
   5  11   4      168.15      170.32      7.09 o 
   6  11   4        0.57       14.90      3.91 o 
  -6  12   4        0.82       11.36      6.09 o 
  -5  12   4        7.97       25.01      6.12 o 
  -4  12   4       31.73       42.62      6.28 o 
  -3  12   4       78.98      161.62     10.07 o 
  -2  12   4      198.24      223.58      6.79 o 
  -1  12   4      492.95      486.21     10.69 o 
   0  12   4      846.85     1103.12     15.79 o 
   1  12   4        1.32        0.93      1.14 o 
   2  12   4     1581.70     1527.24     19.85 o 
   3  12   4        3.17       12.74      2.59 o 
   4  12   4       83.37       98.82      5.92 o 
   5  12   4       35.53       54.21      9.11 o 
   6  12   4       29.54       26.75      4.39 o 
  -6  13   4        0.25        4.24      5.88 o 
  -5  13   4       93.44      102.15      8.83 o 
  -4  13   4      198.37      178.82      8.04 o 
  -3  13   4      660.33      595.68     15.33 o 
  -2  13   4       10.73       13.57      3.49 o 
  -1  13   4      497.00      530.10     11.48 o 
   0  13   4      706.28      822.56     12.28 o 
   1  13   4        6.40        3.93      1.32 o 
   2  13   4      243.74      280.25      5.75 o 
   3  13   4      362.63      321.05      6.98 o 
   4  13   4      207.13      186.30      5.93 o 
   5  13   4       16.04       30.51      4.00 o 
   6  13   4        5.29        7.51      3.71 o 
  -6  14   4       15.77       14.74      6.42 o 
  -5  14   4       84.50       97.86      8.73 o 
  -4  14   4       44.65       50.65      5.95 o 
  -3  14   4       63.11       64.23      7.72 o 
  -2  14   4      266.32      252.78      8.40 o 
  -1  14   4       54.34       45.89      3.97 o 
   0  14   4       96.60       96.52      2.97 o 
   1  14   4       58.51       80.49      2.92 o 
   2  14   4      126.14      109.90      3.68 o 
   3  14   4       95.11      122.69      9.01 o 
   4  14   4       40.24       59.22      7.26 o 
   5  14   4       48.56       48.36      4.21 o 
   6  14   4        0.99        4.57      3.33 o 
  -6  15   4       80.62       72.60      9.21 o 
  -5  15   4       33.32       37.81      6.96 o 
  -4  15   4       14.07       13.15      4.42 o 
  -3  15   4      136.83      128.59      6.94 o 
  -2  15   4        5.51        9.41      3.44 o 
  -1  15   4      100.81      105.66      4.28 o 
   0  15   4      517.98      533.94      9.25 o 
   1  15   4      116.83      111.92      3.40 o 
   2  15   4      250.34      233.26      5.32 o 
   3  15   4     1003.23      968.00     15.47 o 
   4  15   4       30.39       43.38      5.14 o 
   5  15   4       78.61       82.51      5.02 o 
   6  15   4       15.43       15.06      3.77 o 
  -6  16   4        0.78       14.97      6.40 o 
  -5  16   4       24.22       23.60      9.13 o 
  -4  16   4        1.35        2.85      5.00 o 
  -3  16   4       21.18       17.12      4.48 o 
  -2  16   4      298.99      277.22      9.02 o 
  -1  16   4      289.89      340.98      8.85 o 
   0  16   4      297.87      325.36      6.48 o 
   1  16   4        1.62       -1.02      1.63 o 
   2  16   4      113.60      120.10      3.90 o 
   3  16   4      894.05      900.09     14.73 o 
   4  16   4      352.14      332.06      8.24 o 
   5  16   4      135.13      131.31      5.61 o 
   6  16   4        1.28        2.01      3.25 o 
  -6  17   4       65.33       54.18      8.50 o 
  -5  17   4        8.45        6.45      6.10 o 
  -4  17   4        7.52        6.47      5.15 o 
  -3  17   4      405.43      399.58     12.11 o 
  -2  17   4      344.50      319.14     15.10 o 
  -1  17   4       53.91       49.67      3.40 o 
   0  17   4      751.43      783.58     12.89 o 
   1  17   4       33.80       38.75      2.72 o 
   2  17   4       46.26       44.82      2.91 o 
   3  17   4     1051.67      986.75     20.55 o 
   4  17   4       66.14       64.61      5.19 o 
   5  17   4       86.65       95.41      5.31 o 
   6  17   4        2.91        5.38      3.80 o 
  -6  18   4       28.03       23.63      7.22 o 
  -5  18   4       58.84       82.62     10.08 o 
  -4  18   4       68.35       86.39      8.32 o 
  -3  18   4      431.45      417.10     12.50 o 
  -2  18   4       69.32       67.22      5.30 o 
  -1  18   4       61.84       57.79      2.94 o 
   0  18   4       21.72       30.28      2.45 o 
   1  18   4        5.65        8.41      1.96 o 
   2  18   4      146.00      132.97      4.18 o 
   3  18   4       37.86       36.22      5.65 o 
   4  18   4        2.86        1.54      2.62 o 
   5  18   4       71.97       80.46      5.07 o 
   6  18   4       38.83       40.90      4.88 o 
  -6  19   4        6.76       16.37      7.64 o 
  -5  19   4       29.34       57.99     19.33 o 
  -4  19   4      128.97      131.13      9.14 o 
  -3  19   4        1.72        6.57      4.91 o 
  -2  19   4      133.64      143.65      8.12 o 
  -1  19   4      101.79      119.00      3.76 o 
   0  19   4      121.69      137.20      4.16 o 
   1  19   4       92.98       89.32      3.58 o 
   2  19   4      161.05      152.56      4.81 o 
   3  19   4      959.57      936.19     15.39 o 
   4  19   4       56.07       54.78      4.47 o 
   5  19   4       85.65      100.86      5.79 o 
  -5  20   4       40.88       72.79      9.71 o 
  -4  20   4       40.35       42.22      8.00 o 
  -3  20   4       18.36       19.89      7.02 o 
  -2  20   4     1747.98     1811.36     43.66 o 
  -1  20   4      132.37      111.92      3.74 o 
   0  20   4        0.28        0.79      1.86 o 
   1  20   4        0.70        1.43      1.95 o 
   2  20   4       31.69       26.14      2.92 o 
   3  20   4      125.65      131.49      5.64 o 
   4  20   4       23.22       23.67      3.68 o 
   5  20   4        7.41       19.02      3.76 o 
  -5  21   4        7.44       13.41      9.65 o 
  -4  21   4       44.79       35.25      7.78 o 
  -3  21   4       15.87       12.48      6.81 o 
  -2  21   4       54.51       92.05     11.06 o 
  -1  21   4       42.91       37.15      3.63 o 
   0  21   4      744.91      794.15     13.47 o 
   1  21   4      101.17      101.20      3.93 o 
   2  21   4        5.29        7.95      2.74 o 
   3  21   4       16.10       26.71      3.52 o 
   4  21   4        0.26        2.75      3.01 o 
   5  21   4        7.40        4.56      3.32 o 
  -5  22   4        7.47        9.63      6.96 o 
  -4  22   4       78.99       95.33     10.25 o 
  -3  22   4      157.68      135.65     10.90 o 
  -2  22   4      549.51      539.12     17.26 o 
  -1  22   4       31.51       38.63      5.80 o 
   0  22   4        7.59       11.62      2.27 o 
   1  22   4       87.62      103.97      4.31 o 
   2  22   4      183.77      162.57      5.50 o 
   3  22   4      258.88      251.15      7.51 o 
   4  22   4       89.72      109.33      5.68 o 
   5  22   4       77.10       78.70      5.69 o 
  -5  23   4       19.82       14.47     16.64 o 
  -4  23   4        0.85       -0.27      6.11 o 
  -3  23   4      132.97      105.75     10.69 o 
  -2  23   4      118.70      119.74     10.56 o 
  -1  23   4      105.45      104.10     11.01 o 
   0  23   4       26.94       32.19      3.20 o 
   1  23   4       38.08       36.94      3.31 o 
   2  23   4      118.88      105.77      5.06 o 
   3  23   4        0.63        2.07      2.67 o 
   4  23   4      376.87      336.74      9.37 o 
   5  23   4        1.07        7.90      3.61 o 
  -5  24   4       31.51       25.92      8.40 o 
  -4  24   4       12.78       11.92      7.05 o 
  -3  24   4       51.30       64.81      9.04 o 
  -2  24   4       13.78       29.83      7.66 o 
  -1  24   4      104.71      106.27      7.81 o 
   0  24   4       47.89       50.81      4.08 o 
   1  24   4       55.85       63.02      4.54 o 
   2  24   4       23.86       25.35      3.52 o 
   3  24   4        2.12        2.38      2.88 o 
   4  24   4        1.25        7.61      4.14 o 
   5  24   4      146.96      137.99      6.57 o 
  -5  25   4       16.12       26.18     10.18 o 
  -4  25   4        9.06       15.34      7.29 o 
  -3  25   4      220.70      187.43     12.69 o 
  -2  25   4      153.49      133.57     11.01 o 
  -1  25   4        0.02       -3.34      6.18 o 
   0  25   4      134.87      127.99      5.48 o 
   1  25   4       26.47       22.76      3.31 o 
   2  25   4      525.38      490.24     11.32 o 
   3  25   4        1.27        2.53      3.07 o 
   4  25   4       13.86       11.80      3.56 o 
   5  25   4        3.27       11.91      3.71 o 
  -5  26   4        3.37       -3.71      8.52 o 
  -4  26   4        3.98        8.59      9.10 o 
  -3  26   4       54.87       65.43      9.51 o 
  -2  26   4       55.06       67.96      9.34 o 
  -1  26   4      116.11      126.09     11.14 o 
   0  26   4       22.04       22.59      4.63 o 
   1  26   4      129.45      140.15      5.54 o 
   2  26   4       87.32      101.16      5.80 o 
   3  26   4        0.40        0.03      3.25 o 
   4  26   4       14.27        8.40      3.49 o 
   5  26   4        1.13        5.17      3.50 o 
  -5  27   4       38.67       44.55      9.62 o 
  -4  27   4        7.31       13.24      7.52 o 
  -3  27   4       59.98       62.88      9.28 o 
  -2  27   4      160.16      156.50     20.56 o 
  -1  27   4        0.21        6.08      6.53 o 
   0  27   4       51.12       47.19      5.57 o 
   1  27   4      753.16      716.73     14.57 o 
   2  27   4        0.23        3.17      3.09 o 
   3  27   4       12.96       13.99      3.71 o 
   4  27   4       21.54       26.01      4.54 o 
   5  27   4       24.89       43.57      4.90 o 
  -4  28   4      104.57      107.61     11.51 o 
  -3  28   4       60.29       79.85     11.64 o 
  -2  28   4      260.19      238.98     14.20 o 
  -1  28   4      276.20      269.24     14.91 o 
   0  28   4       10.95       12.62      4.43 o 
   1  28   4       15.25       21.36      3.40 o 
   2  28   4        2.32        1.31      3.35 o 
   3  28   4        4.08        5.11      3.37 o 
   4  28   4       17.35       33.08      5.41 o 
  -4  29   4        6.54        3.05      7.13 o 
  -3  29   4        3.67        1.10      6.92 o 
  -2  29   4        3.93       14.60      7.27 o 
  -1  29   4       68.77       81.93     10.21 o 
   0  29   4       33.91       30.72      5.19 o 
   1  29   4        3.89        6.39      2.95 o 
   2  29   4       19.44       24.99      4.14 o 
   3  29   4       22.47       22.07      4.13 o 
   4  29   4       16.11       19.53      5.72 o 
  -4  30   4       50.48       83.00     10.87 o 
  -3  30   4       96.02       97.90     11.35 o 
  -2  30   4        1.92        0.62      6.69 o 
  -1  30   4        0.57       -1.50      9.92 o 
   0  30   4       15.03        9.68      7.03 o 
   1  30   4        0.11        0.10      3.20 o 
   2  30   4        3.89        8.23      4.08 o 
   3  30   4        0.05        2.43      3.87 o 
   4  30   4        0.41        9.80      3.89 o 
  -4  31   4       96.80      108.09     12.15 o 
  -3  31   4        0.06       -0.83      6.68 o 
  -2  31   4       65.21       61.10      9.65 o 
  -1  31   4        3.29       10.50      7.79 o 
   0  31   4       61.27       57.11      9.50 o 
   1  31   4        2.80        3.85      4.15 o 
   2  31   4       18.17       25.04      4.33 o 
   3  31   4       59.27       76.85      5.83 o 
   4  31   4        0.20        7.55      5.34 o 
  -4  32   4        0.00       16.12      8.05 o 
  -3  32   4       31.44       36.08      8.77 o 
  -2  32   4        4.18        3.71      9.90 o 
  -1  32   4        4.34        4.75      8.98 o 
   0  32   4       50.90       54.73      9.44 o 
   1  32   4        5.19        4.76      3.78 o 
   2  32   4        0.42        3.91      4.07 o 
   3  32   4        0.15        6.21      5.00 o 
   4  32   4        0.22        5.25      4.04 o 
  -4  33   4       32.58       34.93     16.04 o 
  -3  33   4       19.89       15.26      7.96 o 
  -2  33   4       15.64       15.50      7.86 o 
  -1  33   4      246.44      272.64     20.61 o 
   0  33   4       20.71       15.07      7.66 o 
   1  33   4        2.02        5.00      3.51 o 
   2  33   4       45.65       55.23      8.37 o 
   3  33   4       41.85       55.61      6.95 o 
  -3  34   4        5.66       12.24      8.04 o 
  -2  34   4       16.09       14.14     10.18 o 
  -1  34   4        2.40        2.15      7.45 o 
   0  34   4       41.56       44.23     10.49 o 
   1  34   4       91.34       93.37      6.09 o 
   2  34   4       55.55       51.55      5.37 o 
   3  34   4        4.75       10.59      4.35 o 
  -3  35   4        1.38      -11.18      7.93 o 
  -2  35   4       45.88       56.20     21.35 o 
  -1  35   4      103.02       96.57     11.45 o 
   0  35   4      201.18      204.89     14.06 o 
   1  35   4       45.86       56.65      5.57 o 
   2  35   4       17.71       27.77      7.18 o 
   3  35   4      133.33      134.58      9.07 o 
  -3  36   4       20.92       16.86     10.18 o 
  -2  36   4       57.54       72.43     13.84 o 
  -1  36   4      186.58      188.22     18.61 o 
   0  36   4      228.41      230.84     19.90 o 
   1  36   4      137.28      158.73     17.04 o 
   2  36   4       68.05       78.03      7.73 o 
   3  36   4        3.01        2.70      5.16 o 
  -2  37   4        8.67       -2.74      9.08 o 
  -1  37   4        1.18       -5.86      9.21 o 
   0  37   4       63.84       57.72     13.10 o 
   1  37   4       33.44       32.05     12.24 o 
   2  37   4        7.37        9.88      5.04 o 
  -2  38   4        1.94        5.69      9.65 o 
  -1  38   4       14.32        3.87     10.18 o 
   0  38   4      144.80      138.06     17.89 o 
   1  38   4       59.42       50.29     13.40 o 
   2  38   4       12.63       15.89      5.62 o 
  -2  39   4       23.08       31.55     12.22 o 
  -1  39   4        4.16       -3.95      9.64 o 
   0  39   4       19.11       24.95     12.40 o 
   1  39   4        2.39       14.23     11.33 o 
  -1  40   4        4.37       18.60     11.08 o 
   0  40   4        2.25        5.17     11.26 o 
   1  40   4       50.02       65.78     14.44 o 
  -6   1   5        0.01       18.23     10.37 o 
  -5   1   5       12.75       10.90      9.07 o 
  -4   1   5       97.28      113.48     12.35 o 
  -3   1   5        0.88        1.65      1.57 o 
  -2   1   5       76.00      103.10      2.87 o 
  -1   1   5      212.26      244.67      4.07 o 
   0   1   5      328.56      370.79      6.00 o 
   1   1   5       60.98       70.36      2.71 o 
   2   1   5       46.09       58.45      3.06 o 
   3   1   5       46.31       56.35      3.03 o 
   4   1   5      168.31      126.84      5.07 o 
   5   1   5      172.43      154.16      6.20 o 
   6   1   5        2.41        7.56      3.64 o 
  -6   2   5      117.41      100.80     14.37 o 
  -5   2   5       57.49       53.14     11.06 o 
  -4   2   5        6.61       13.69      5.08 o 
  -3   2   5        6.47        3.63      1.88 o 
  -2   2   5       51.80       51.29      2.49 o 
  -1   2   5      578.17      677.32      9.08 o 
   0   2   5        0.46        1.54      1.17 o 
   1   2   5     1439.36     1644.97     22.42 o 
   2   2   5       11.86       15.07      2.12 o 
   3   2   5       80.39       96.46      3.63 o 
   4   2   5        5.17       21.39      5.96 o 
   5   2   5        1.54       52.10     12.49 o 
   6   2   5       13.26       19.72      4.10 o 
  -6   3   5       54.37       67.24     13.00 o 
  -5   3   5       20.51       22.83      9.51 o 
  -4   3   5        3.86       23.43      7.73 o 
  -3   3   5       13.06       18.64      2.19 o 
  -2   3   5      363.94      365.56      6.17 o 
  -1   3   5        4.33        4.22      0.98 o 
   0   3   5        0.09        0.21      1.15 o 
   1   3   5      277.65      312.77      6.12 o 
   2   3   5      177.43      204.33      5.06 o 
   3   3   5       18.24       25.10      2.78 o 
   4   3   5        9.01       15.11      2.93 o 
   5   3   5        4.55       20.66      5.56 o 
   6   3   5        0.65        2.91      3.32 o 
  -6   4   5      168.94      147.16     15.30 o 
  -5   4   5       44.96       42.58     10.65 o 
  -4   4   5      105.09      110.25     10.63 o 
  -3   4   5       11.15        9.82      1.96 o 
  -2   4   5      282.25      367.42      8.66 o 
  -1   4   5       62.04       69.17      2.10 o 
   0   4   5     2196.96     2595.39     32.81 o 
   1   4   5      174.68      158.82      3.62 o 
   2   4   5       29.56       49.66      3.56 o 
   3   4   5       25.32       30.09      2.58 o 
   4   4   5        1.39        2.07      2.42 o 
   5   4   5      117.76      106.37      5.47 o 
   6   4   5        0.53       22.03      9.16 o 
  -6   5   5       36.96       70.50     21.28 o 
  -5   5   5        0.44        8.20      8.89 o 
  -4   5   5      155.32      178.53     16.12 o 
  -3   5   5       21.48       43.61      5.29 o 
  -2   5   5       49.85       79.97      5.53 o 
  -1   5   5     2628.47     2942.20     37.01 o 
   0   5   5      882.70      979.21     13.41 o 
   1   5   5      148.31      165.74      3.57 o 
   2   5   5      529.94      533.12     11.02 o 
   3   5   5       19.94       17.46      2.36 o 
   4   5   5        0.96        4.60      2.54 o 
   5   5   5        8.95       34.89      4.01 o 
   6   5   5      142.48      123.30      6.47 o 
  -6   6   5        1.54       22.32     10.90 o 
  -5   6   5       20.21       13.32     14.59 o 
  -4   6   5      221.55      210.81     10.90 o 
  -3   6   5      202.25      169.49      6.06 o 
  -2   6   5      136.87      154.44      6.78 o 
  -1   6   5     1287.63     1550.39     20.19 o 
   0   6   5       14.88       12.23      1.49 o 
   1   6   5      160.19      147.13      3.57 o 
   2   6   5       66.18       59.97      3.00 o 
   3   6   5       12.23       20.27      2.44 o 
   4   6   5       38.04       48.95      3.91 o 
   5   6   5      117.65       96.30      5.37 o 
   6   6   5        8.94       41.96      8.51 o 
  -6   7   5       37.83       39.41     11.29 o 
  -5   7   5        0.93       -2.15      8.58 o 
  -4   7   5        3.04       22.39      3.95 o 
  -3   7   5        2.00       10.89      3.14 o 
  -2   7   5      113.17      153.78      5.43 o 
  -1   7   5      163.85      192.53      4.08 o 
   0   7   5       68.96       70.04      2.41 o 
   1   7   5       97.80      127.63      3.36 o 
   2   7   5       24.70       34.96      2.59 o 
   3   7   5       51.90       48.80      3.03 o 
   4   7   5       56.23       66.25      4.37 o 
   5   7   5       60.14       80.97      5.09 o 
   6   7   5       29.02       35.43      4.54 o 
  -6   8   5        9.35       11.94     13.83 o 
  -5   8   5        5.72       -1.96      9.37 o 
  -4   8   5       60.31       58.59      5.26 o 
  -3   8   5      151.79      180.56      9.72 o 
  -2   8   5      194.83      229.32      6.79 o 
  -1   8   5      162.16      208.65      5.41 o 
   0   8   5       94.84      131.16      3.19 o 
   1   8   5     1241.18     1355.33     17.80 o 
   2   8   5       77.33       97.38      3.51 o 
   3   8   5        0.65        1.71      1.95 o 
   4   8   5       34.87       35.85      3.61 o 
   5   8   5      138.43      121.46      5.72 o 
   6   8   5       24.00       50.72      5.09 o 
  -6   9   5       32.65       30.43     11.20 o 
  -5   9   5       29.52       25.26      5.88 o 
  -4   9   5        0.10       20.88      7.42 o 
  -3   9   5      457.77      470.39     21.07 o 
  -2   9   5        0.09        3.70      2.54 o 
  -1   9   5      160.06      210.77      5.49 o 
   0   9   5      112.53      124.87      2.87 o 
   1   9   5        7.51        5.56      1.55 o 
   2   9   5      234.99      226.24      5.30 o 
   3   9   5       81.25       90.33      3.75 o 
   4   9   5       15.28       25.34      3.20 o 
   5   9   5        0.00       22.26      7.82 o 
   6   9   5       15.57       28.11      4.40 o 
  -6  10   5        0.07       13.06      9.91 o 
  -5  10   5       85.65       69.63      7.57 o 
  -4  10   5      158.38      182.93     18.24 o 
  -3  10   5      760.64      732.75     23.84 o 
  -2  10   5        3.52        8.95      2.83 o 
  -1  10   5       16.81       30.07      2.57 o 
   0  10   5       87.14       93.24      2.46 o 
   1  10   5      655.66      674.91      9.69 o 
   2  10   5       82.04       98.63      3.41 o 
   3  10   5      254.27      247.84      5.98 o 
   4  10   5      151.30      160.95     11.92 o 
   5  10   5       25.27       25.26      3.94 o 
   6  10   5       29.25       34.61      4.65 o 
  -6  11   5       34.10       36.41     11.23 o 
  -5  11   5        2.64        9.86      5.90 o 
  -4  11   5      330.09      291.92     10.19 o 
  -3  11   5     1001.42      994.29     26.99 o 
  -2  11   5      856.87      836.02     18.79 o 
  -1  11   5        7.81       12.80      2.17 o 
   0  11   5      187.46      247.30      4.15 o 
   1  11   5      490.18      512.10      7.85 o 
   2  11   5        5.11       13.77      2.03 o 
   3  11   5       14.85       31.81      5.57 o 
   4  11   5      331.00      320.86      8.55 o 
   5  11   5       14.81       22.88      3.72 o 
   6  11   5       10.60       16.62      3.97 o 
  -6  12   5       51.50       72.27     13.33 o 
  -5  12   5       52.12       48.40      9.98 o 
  -4  12   5      162.55      162.74     11.31 o 
  -3  12   5        9.40       26.77      5.44 o 
  -2  12   5       18.18       33.73      4.25 o 
  -1  12   5      200.30      209.89      6.46 o 
   0  12   5        4.07        9.00      1.49 o 
   1  12   5        0.19       -0.06      1.35 o 
   2  12   5      455.69      458.31      8.09 o 
   3  12   5      236.61      224.91      5.78 o 
   4  12   5      286.17      278.54     11.48 o 
   5  12   5       60.63       72.60      5.16 o 
   6  12   5        8.58       11.69      4.12 o 
  -6  13   5       11.09       21.62     13.08 o 
  -5  13   5        0.98        1.76      5.32 o 
  -4  13   5      219.87      194.60      9.36 o 
  -3  13   5      299.84      294.32     18.17 o 
  -2  13   5      147.72      153.10      6.72 o 
  -1  13   5      467.85      484.77     12.56 o 
   0  13   5       62.53       82.35      2.98 o 
   1  13   5       67.50       58.46      2.53 o 
   2  13   5       17.94       18.31      2.54 o 
   3  13   5      318.26      350.58     11.36 o 
   4  13   5        0.83       11.55      3.73 o 
   5  13   5       27.02       24.19      3.55 o 
   6  13   5       18.91       32.71      4.22 o 
  -6  14   5       33.53       38.65     17.12 o 
  -5  14   5        0.11        7.30      6.19 o 
  -4  14   5        5.15        9.86      8.17 o 
  -3  14   5      767.97      718.11     17.99 o 
  -2  14   5       40.92       34.78      4.42 o 
  -1  14   5       73.98       78.61      4.91 o 
   0  14   5       66.42       65.34      2.83 o 
   1  14   5        1.78        2.69      1.50 o 
   2  14   5       43.17       54.33      3.03 o 
   3  14   5      910.25      846.71     14.02 o 
   4  14   5      308.62      309.92     11.95 o 
   5  14   5        0.47        5.20      2.94 o 
   6  14   5       49.97       46.89      4.70 o 
  -6  15   5       37.56       57.94     12.92 o 
  -5  15   5        0.89       -7.38      6.20 o 
  -4  15   5      568.45      494.29     16.95 o 
  -3  15   5       48.52       64.36      7.74 o 
  -2  15   5      117.23      109.18      6.15 o 
  -1  15   5      396.20      411.78     13.52 o 
   0  15   5       71.14       78.81      3.10 o 
   1  15   5        6.34        7.66      1.70 o 
   2  15   5      120.90      111.28      3.90 o 
   3  15   5       13.74       19.88      7.88 o 
   4  15   5      301.01      326.04     12.36 o 
   5  15   5        1.06        1.75      2.91 o 
  -6  16   5        1.32       11.84     15.14 o 
  -5  16   5        3.08       -1.76      5.27 o 
  -4  16   5        4.58       17.96      8.79 o 
  -3  16   5      256.81      269.04     11.30 o 
  -2  16   5      143.08      157.34      7.13 o 
  -1  16   5      113.09      111.78      7.16 o 
   0  16   5      147.53      129.40      3.91 o 
   1  16   5        2.61        1.19      1.64 o 
   2  16   5      319.63      298.45      7.12 o 
   3  16   5      683.10      657.27     20.30 o 
   4  16   5      100.29      134.24      6.76 o 
   5  16   5        1.92        1.95      2.87 o 
  -6  17   5       19.54       20.02     25.92 o 
  -5  17   5       22.94       23.35     16.01 o 
  -4  17   5       22.19       13.21      5.94 o 
  -3  17   5      613.74      596.49     15.87 o 
  -2  17   5     1197.91     1195.00     38.59 o 
  -1  17   5      380.41      335.62     12.18 o 
   0  17   5      223.64      220.92      5.29 o 
   1  17   5        0.17       -0.10      1.79 o 
   2  17   5      214.87      194.58      5.48 o 
   3  17   5     1549.52     1415.10     21.57 o 
   4  17   5      100.78      107.38      5.28 o 
   5  17   5       16.28       31.19      4.05 o 
  -5  18   5       12.27       17.89      7.52 o 
  -4  18   5       10.73       14.02      6.84 o 
  -3  18   5      242.63      222.49     10.40 o 
  -2  18   5       67.72       85.07      7.47 o 
  -1  18   5       22.68       40.55      5.59 o 
   0  18   5      564.49      557.27     10.01 o 
   1  18   5       63.32       57.97      3.26 o 
   2  18   5      229.66      234.33      6.12 o 
   3  18   5       23.87       39.06     10.84 o 
   4  18   5       49.98       59.42      4.57 o 
   5  18   5       31.75       24.71      4.01 o 
  -5  19   5      108.08      121.34     11.39 o 
  -4  19   5        1.00       -1.64      5.89 o 
  -3  19   5      403.17      361.84     17.06 o 
  -2  19   5      176.07      167.86      9.24 o 
  -1  19   5        0.00        1.58      4.19 o 
   0  19   5       53.81       52.13      3.04 o 
   1  19   5        0.13       -2.34      1.89 o 
   2  19   5      603.73      604.82     11.05 o 
   3  19   5      848.00      746.48     14.95 o 
   4  19   5        3.85        8.64      3.15 o 
   5  19   5        4.94        7.44      3.31 o 
  -5  20   5       32.13       41.81      8.79 o 
  -4  20   5        0.10       -2.40      6.05 o 
  -3  20   5      154.25      142.71     11.19 o 
  -2  20   5      599.79      598.28     18.64 o 
  -1  20   5       19.12       22.30      5.60 o 
   0  20   5      562.49      608.16     11.91 o 
   1  20   5      358.15      340.87      7.29 o 
   2  20   5       46.04       50.45      3.80 o 
   3  20   5       11.75       16.95      3.80 o 
   4  20   5       34.46       29.79      3.85 o 
   5  20   5        3.81        4.41      3.40 o 
  -5  21   5       48.83       61.67      9.71 o 
  -4  21   5        3.57        1.75      6.41 o 
  -3  21   5       24.47       19.24      7.29 o 
  -2  21   5      593.70      608.60     19.11 o 
  -1  21   5       63.06       57.99      6.80 o 
   0  21   5      356.11      350.39      8.19 o 
   1  21   5      461.22      439.83      8.69 o 
   2  21   5       37.75       28.55      3.38 o 
   3  21   5      254.36      245.18      7.44 o 
   4  21   5       59.60       54.00      4.68 o 
   5  21   5       17.75       23.99      4.11 o 
  -5  22   5        0.66        7.05      7.09 o 
  -4  22   5       32.11       17.49      7.40 o 
  -3  22   5        0.02        2.75      6.48 o 
  -2  22   5      247.97      254.47     14.57 o 
  -1  22   5        9.87        7.61      5.07 o 
   0  22   5       21.67       28.09      3.48 o 
   1  22   5        4.03        4.55      2.35 o 
   2  22   5        0.03       -2.99      2.67 o 
   3  22   5        0.72        3.64      2.89 o 
   4  22   5        0.91        3.80      3.02 o 
   5  22   5        4.21        8.58      3.60 o 
  -5  23   5       25.93       14.57      7.83 o 
  -4  23   5        2.53       11.74      9.43 o 
  -3  23   5      248.77      264.74     15.00 o 
  -2  23   5       43.42       37.67      8.42 o 
  -1  23   5      326.02      301.08     15.74 o 
   0  23   5       21.86       18.75      3.29 o 
   1  23   5       18.09       34.69      4.05 o 
   2  23   5        6.99        5.10      2.90 o 
   3  23   5        0.44        2.32      2.81 o 
   4  23   5        2.93        1.89      3.09 o 
   5  23   5       36.45       38.71      6.03 o 
  -5  24   5       59.50       48.78      9.75 o 
  -4  24   5        2.74       -4.41      6.37 o 
  -3  24   5       65.04       94.21     10.88 o 
  -2  24   5       22.70       24.61      7.95 o 
  -1  24   5       96.60      101.01     10.54 o 
   0  24   5      277.17      292.51     10.80 o 
   1  24   5      267.30      258.46      7.45 o 
   2  24   5        1.68        4.58      3.00 o 
   3  24   5        0.05        0.36      2.79 o 
   4  24   5        2.46        1.86      2.99 o 
   5  24   5       15.02       18.08      5.19 o 
  -5  25   5        2.50        9.06      7.76 o 
  -4  25   5       16.23       28.91     12.63 o 
  -3  25   5        0.04        2.01      6.95 o 
  -2  25   5       72.56       73.34      9.94 o 
  -1  25   5       56.09       64.86      9.51 o 
   0  25   5       49.99       51.11      8.88 o 
   1  25   5      195.86      191.18      6.42 o 
   2  25   5       72.84       77.85      5.06 o 
   3  25   5      189.24      168.88      7.17 o 
   4  25   5       39.42       44.95      4.64 o 
  -5  26   5        0.16       14.45      7.91 o 
  -4  26   5      124.51      123.64     14.83 o 
  -3  26   5       96.26      108.58     11.54 o 
  -2  26   5      251.81      223.47     14.15 o 
  -1  26   5        0.05       -4.81      6.51 o 
   0  26   5       12.81       25.18      7.87 o 
   1  26   5      138.43      129.58      6.25 o 
   2  26   5        2.93        6.66      3.11 o 
   3  26   5        2.27        9.02      3.64 o 
   4  26   5       28.87       44.75      4.57 o 
  -4  27   5        5.18        4.92      7.04 o 
  -3  27   5       30.75       27.52      8.24 o 
  -2  27   5        0.05       -3.75      6.81 o 
  -1  27   5        3.16        0.18      9.61 o 
   0  27   5       20.81       17.17      7.69 o 
   1  27   5      239.87      203.08      7.68 o 
   2  27   5        1.67       -0.40      3.19 o 
   3  27   5       67.18       72.54      5.72 o 
   4  27   5        5.22        5.31      3.72 o 
  -4  28   5       53.94       48.76      9.68 o 
  -3  28   5       80.47       92.41     12.55 o 
  -2  28   5       88.08       87.52     10.88 o 
  -1  28   5      118.46      118.49     11.90 o 
   0  28   5       12.82       17.03      7.59 o 
   1  28   5       36.15       29.61      4.22 o 
   2  28   5       10.28       11.76      3.81 o 
   3  28   5       23.56       24.40      4.26 o 
   4  28   5       35.02       39.07      5.11 o 
  -4  29   5        0.20        2.86      7.45 o 
  -3  29   5       12.88       13.42      7.78 o 
  -2  29   5       35.21       53.76     18.07 o 
  -1  29   5        0.53        2.07      7.46 o 
   0  29   5      165.06      152.91     12.23 o 
   1  29   5       48.88       49.63      4.94 o 
   2  29   5      121.37      109.72      6.32 o 
   3  29   5        6.49        9.16      3.81 o 
   4  29   5       49.40       70.25      6.52 o 
  -4  30   5       41.75       44.68      9.45 o 
  -3  30   5       37.57       49.98     13.18 o 
  -2  30   5      101.58       91.50     13.57 o 
  -1  30   5       48.94       49.29      9.34 o 
   0  30   5        4.85        2.57      8.11 o 
   1  30   5      111.52      114.67      6.27 o 
   2  30   5        0.11        3.52      3.37 o 
   3  30   5        1.17        1.92      3.46 o 
   4  30   5      114.27      134.49      7.16 o 
  -4  31   5       63.68       90.10     11.87 o 
  -3  31   5        4.57        2.04      7.54 o 
  -2  31   5       28.68       39.53     12.23 o 
  -1  31   5        3.75        4.59      7.52 o 
   0  31   5      145.28      122.83     12.30 o 
   1  31   5        0.13       -1.44      3.34 o 
   2  31   5       27.29       38.28      4.95 o 
   3  31   5       85.06      101.59      6.58 o 
  -3  32   5       23.85       42.69      9.57 o 
  -2  32   5       39.56       44.02      9.46 o 
  -1  32   5        1.84       -2.50     12.38 o 
   0  32   5      133.50      131.04     12.12 o 
   1  32   5      137.72      139.18      8.22 o 
   2  32   5       93.67      102.83      6.82 o 
   3  32   5       37.51       54.63      5.61 o 
  -3  33   5       35.30       51.93      9.99 o 
  -2  33   5      154.36      157.70     15.12 o 
  -1  33   5      112.02      121.41     12.60 o 
   0  33   5       43.91       36.65      9.15 o 
   1  33   5        2.10        1.21      4.56 o 
   2  33   5       87.01       80.79      6.12 o 
   3  33   5        6.13       13.72      5.45 o 
  -3  34   5       54.55       68.91     13.19 o 
  -2  34   5       40.14       38.03      9.28 o 
  -1  34   5      147.23      158.95     13.34 o 
   0  34   5        3.06       10.70      6.09 o 
   1  34   5        5.72        3.70      4.65 o 
   2  34   5        3.05        5.43      3.96 o 
   3  34   5       20.93       29.90      8.33 o 
  -3  35   5        1.66       13.10      8.61 o 
  -2  35   5        0.89       14.62     10.49 o 
  -1  35   5       28.14       27.88     15.53 o 
   0  35   5      101.83      118.91      9.78 o 
   1  35   5       37.47       54.32      8.01 o 
   2  35   5        2.69       10.85      7.29 o 
  -2  36   5      101.06      119.19     36.66 o 
  -1  36   5       34.70       30.91      9.46 o 
   0  36   5       32.79       43.67     12.01 o 
   1  36   5        5.79       16.81      6.77 o 
   2  36   5       19.68       21.53      6.73 o 
  -2  37   5       56.23       64.41     14.33 o 
  -1  37   5        2.10       -1.84     10.68 o 
   0  37   5       21.92       47.27      7.90 o 
   1  37   5        9.57        8.33     11.46 o 
   2  37   5       77.49       90.14      8.15 o 
  -1  38   5        2.37        2.83     10.82 o 
   0  38   5        8.16       12.92     10.86 o 
   1  38   5        5.86        1.58     11.29 o 
  -1  39   5       14.75       18.42     12.21 o 
   0  39   5       25.29       23.15     12.62 o 
  -6   0   6      165.65      152.54     23.57 o 
  -5   0   6        5.31       77.42     17.48 o 
  -4   0   6       13.33       45.27     14.01 o 
  -3   0   6        9.74       18.83     11.76 o 
  -2   0   6       13.24       13.84      2.55 o 
  -1   0   6        2.10        2.91      1.52 o 
   0   0   6       29.71       39.31      2.81 o 
   1   0   6      649.94      704.78     14.75 o 
   2   0   6      193.55      173.84      7.09 o 
   3   0   6       86.14      108.38      5.48 o 
   4   0   6        2.32       13.29      4.04 o 
   5   0   6       63.71       66.31      7.10 o 
   6   0   6       48.02       45.16      6.98 o 
  -6   1   6       78.74      126.53     15.62 o 
  -5   1   6      215.18      186.34     29.84 o 
  -4   1   6      148.41      127.07     12.26 o 
  -3   1   6       45.51       44.54      4.87 o 
  -2   1   6        7.23        3.46      1.66 o 
  -1   1   6      452.62      599.14      8.41 o 
   0   1   6      124.74      163.71      3.78 o 
   1   1   6        0.87        1.25      1.50 o 
   2   1   6        0.10        3.45      2.02 o 
   3   1   6        2.36        8.69      2.06 o 
   4   1   6       46.28       50.54      3.95 o 
   5   1   6       25.80       37.07      4.15 o 
   6   1   6       10.89       14.60      3.87 o 
  -6   2   6       36.58       52.53     12.66 o 
  -5   2   6      197.85      198.14     34.93 o 
  -4   2   6       11.07       68.31     15.23 o 
  -3   2   6       20.59       23.38      3.58 o 
  -2   2   6       55.73       56.10      2.44 o 
  -1   2   6      400.52      409.49      6.22 o 
   0   2   6      692.21      746.33     10.77 o 
   1   2   6      372.14      396.63      7.17 o 
   2   2   6       83.81      104.75      4.05 o 
   3   2   6       82.18       72.11      3.42 o 
   4   2   6        0.13       14.04      2.90 o 
   5   2   6       24.03       30.85      3.99 o 
   6   2   6        8.98       13.94      3.94 o 
  -6   3   6       13.40        5.71      9.83 o 
  -5   3   6       18.44       63.59     11.56 o 
  -4   3   6      520.93      434.19     21.27 o 
  -3   3   6       44.34       74.57      4.29 o 
  -2   3   6      253.95      313.01      5.74 o 
  -1   3   6      473.83      536.16      7.94 o 
   0   3   6       91.55      113.91      3.31 o 
   1   3   6      119.67      160.00      4.09 o 
   2   3   6      515.01      546.72     10.64 o 
   3   3   6      110.64      102.33      4.64 o 
   4   3   6       71.89       67.40      4.16 o 
   5   3   6        5.91       15.98      3.45 o 
   6   3   6       54.15       68.18      5.60 o 
  -6   4   6        2.54        7.18      9.96 o 
  -5   4   6      186.87      142.17     14.55 o 
  -4   4   6      109.13      199.82     14.42 o 
  -3   4   6      190.27      221.74      8.17 o 
  -2   4   6      432.79      437.51      8.91 o 
  -1   4   6        4.81        6.22      1.10 o 
   0   4   6      701.50      839.32     12.01 o 
   1   4   6      110.12      113.56      3.51 o 
   2   4   6        1.87        7.11      2.33 o 
   3   4   6        0.06        3.09      2.74 o 
   4   4   6        0.06        6.35      3.40 o 
   5   4   6       10.61       16.32      3.75 o 
   6   4   6       14.94       34.75      4.89 o 
  -6   5   6       18.03       15.40     15.00 o 
  -5   5   6       30.86       82.31     18.43 o 
  -4   5   6      414.09      353.19     19.01 o 
  -3   5   6      353.14      347.68      9.16 o 
  -2   5   6       86.24       91.12      4.84 o 
  -1   5   6      131.70      143.60      3.07 o 
   0   5   6       34.01       37.56      2.16 o 
   1   5   6       35.40       61.12      2.57 o 
   2   5   6      108.93      132.00      5.09 o 
   3   5   6        0.39       -0.66      1.86 o 
   4   5   6        0.09        9.70      4.41 o 
   5   5   6        5.76       19.70      3.75 o 
   6   5   6        2.15       11.11      3.69 o 
  -6   6   6      110.14       92.91     14.75 o 
  -5   6   6      222.34      162.60     14.61 o 
  -4   6   6        6.53       57.48     10.30 o 
  -3   6   6       43.82       63.23      5.18 o 
  -2   6   6       92.60      126.17      5.59 o 
  -1   6   6        8.97       14.24      1.31 o 
   0   6   6       64.14       70.57      2.63 o 
   1   6   6      192.66      207.15      4.54 o 
   2   6   6      261.68      268.11      7.24 o 
   3   6   6       17.14       21.23      2.60 o 
   4   6   6      120.55      110.65      4.99 o 
   5   6   6      125.12      115.18      5.91 o 
   6   6   6        0.63        9.27      3.58 o 
  -6   7   6       17.75       35.29     11.60 o 
  -5   7   6        0.20       57.94     11.77 o 
  -4   7   6      325.16      271.52     11.33 o 
  -3   7   6       35.47       66.42      8.11 o 
  -2   7   6      435.23      463.83     10.90 o 
  -1   7   6      538.59      596.77      8.89 o 
   0   7   6      101.03      129.46      3.41 o 
   1   7   6       56.88       71.98      2.89 o 
   2   7   6       93.51       97.35      4.25 o 
   3   7   6        8.95       12.20      2.38 o 
   4   7   6       20.46       29.07      5.38 o 
   5   7   6        4.10       23.93      5.28 o 
   6   7   6       45.96       51.30      5.19 o 
  -6   8   6      139.74      116.34     15.56 o 
  -5   8   6      278.75      229.33     16.93 o 
  -4   8   6       11.88       29.40     13.03 o 
  -3   8   6      274.71      297.69     16.99 o 
  -2   8   6      819.22      860.82     17.63 o 
  -1   8   6      114.41      141.96      3.35 o 
   0   8   6       66.08       93.08      2.99 o 
   1   8   6     1209.54     1288.99     17.27 o 
   2   8   6       72.83       74.78      3.98 o 
   3   8   6       17.46       18.35      2.62 o 
   4   8   6       22.94       42.22      3.85 o 
   5   8   6       22.56       36.12      4.85 o 
   6   8   6        9.81       38.24      4.73 o 
  -6   9   6       20.41       30.73     11.93 o 
  -5   9   6       54.42       75.53     14.55 o 
  -4   9   6        2.92        9.59      5.13 o 
  -3   9   6      406.43      440.72     17.81 o 
  -2   9   6      154.44      161.45      6.05 o 
  -1   9   6       57.64       72.66      3.21 o 
   0   9   6      911.88     1022.31     13.56 o 
   1   9   6      192.46      175.05      4.52 o 
   2   9   6        2.57        4.70      1.93 o 
   3   9   6       11.50       16.79      2.64 o 
   4   9   6      142.01      129.16      5.33 o 
   5   9   6      179.51      185.86      6.95 o 
   6   9   6       93.27       74.43      5.84 o 
  -6  10   6       31.33       32.86     14.84 o 
  -5  10   6       70.83       62.73     12.32 o 
  -4  10   6      167.02      158.59      8.60 o 
  -3  10   6     1839.19     1753.40     37.69 o 
  -2  10   6        0.88        3.72      3.41 o 
  -1  10   6       76.41       91.39      4.68 o 
   0  10   6      518.15      537.49      7.82 o 
   1  10   6      307.71      298.42      6.07 o 
   2  10   6      781.28      775.96     12.87 o 
   3  10   6       92.08       85.29      3.84 o 
   4  10   6       30.05       44.29      4.40 o 
   5  10   6      124.59      132.68     10.62 o 
  -6  11   6       16.73       -5.09     10.45 o 
  -5  11   6        9.82        9.21      9.47 o 
  -4  11   6        0.66       11.92      8.06 o 
  -3  11   6      152.66      173.32     10.64 o 
  -2  11   6       88.91       96.98      5.92 o 
  -1  11   6      580.19      537.76     13.95 o 
   0  11   6        3.09        3.96      1.17 o 
   1  11   6       19.93       32.66      2.66 o 
   2  11   6     1013.77     1005.45     15.07 o 
   3  11   6       16.33       12.59      2.52 o 
   4  11   6      195.98      202.93      6.39 o 
   5  11   6       31.01       55.27      6.24 o 
  -6  12   6        2.73       -7.56      9.28 o 
  -5  12   6        6.75       -1.26      9.12 o 
  -4  12   6        0.59        9.84      6.75 o 
  -3  12   6       69.25       64.88      5.62 o 
  -2  12   6      124.06      127.80      6.62 o 
  -1  12   6      472.45      499.23     16.99 o 
   0  12   6       12.67       25.29      1.75 o 
   1  12   6      218.90      237.37      5.16 o 
   2  12   6       94.18      125.81      6.00 o 
   3  12   6        0.02       -1.83      2.28 o 
   4  12   6      182.35      180.34      7.00 o 
   5  12   6       22.27       28.15      3.81 o 
  -6  13   6        2.72       -2.97     10.43 o 
  -5  13   6       10.62        5.74      9.11 o 
  -4  13   6       81.69       76.48      6.34 o 
  -3  13   6       43.39       49.61      5.37 o 
  -2  13   6      157.93      165.12      9.60 o 
  -1  13   6       51.29       65.49      5.10 o 
   0  13   6       54.19       47.76      2.14 o 
   1  13   6       87.22       78.60      3.07 o 
   2  13   6     1494.72     1440.27     20.50 o 
   3  13   6       24.87       31.16      4.02 o 
   4  13   6       12.50       31.48      5.58 o 
   5  13   6        0.16        1.73      2.92 o 
  -5  14   6       31.97       21.87     11.39 o 
  -4  14   6        8.03       12.45      9.58 o 
  -3  14   6      204.26      193.88      8.30 o 
  -2  14   6     1082.09     1045.65     23.98 o 
  -1  14   6        0.04        0.32      3.14 o 
   0  14   6       17.01        8.48      2.55 o 
   1  14   6      558.25      535.73      8.49 o 
   2  14   6      311.62      306.78      8.73 o 
   3  14   6     1106.56     1025.27     16.50 o 
   4  14   6       43.02       45.01      5.65 o 
   5  14   6        1.42        6.81      3.07 o 
  -5  15   6        5.24        2.66      7.54 o 
  -4  15   6        2.91        8.75      5.71 o 
  -3  15   6      146.83      155.37      8.69 o 
  -2  15   6      413.32      431.52     14.65 o 
  -1  15   6      232.97      249.77     10.59 o 
   0  15   6        8.36        4.83      3.11 o 
   1  15   6      121.14      131.36      3.99 o 
   2  15   6      168.37      156.97      5.00 o 
   3  15   6      104.11      100.16      6.13 o 
   4  15   6      594.01      531.69     12.16 o 
   5  15   6       16.04       14.71      4.04 o 
  -5  16   6        4.85       13.16      6.98 o 
  -4  16   6      237.96      184.00     12.43 o 
  -3  16   6       83.91       92.97      7.35 o 
  -2  16   6      963.49      938.42     25.54 o 
  -1  16   6      377.61      394.89     13.90 o 
   0  16   6        0.22       -1.71      1.85 o 
   1  16   6        0.03        0.37      1.77 o 
   2  16   6       77.93       86.57      4.31 o 
   3  16   6       58.37       60.13      4.19 o 
   4  16   6       83.23      112.18      9.56 o 
   5  16   6       20.43       14.25      3.55 o 
  -5  17   6        1.60        8.61      8.73 o 
  -4  17   6      202.53      189.16     21.30 o 
  -3  17   6      151.00      142.52     10.98 o 
  -2  17   6        0.30        4.93      4.83 o 
  -1  17   6      105.72      118.03      8.09 o 
   0  17   6       12.44       16.68      2.46 o 
   1  17   6       10.95       12.89      2.39 o 
   2  17   6      587.78      558.55     11.13 o 
   3  17   6       46.37       56.69      4.64 o 
   4  17   6        8.46       11.21      3.18 o 
   5  17   6        1.28        4.41      4.48 o 
  -5  18   6      121.47      105.12     10.71 o 
  -4  18   6      119.05      147.17     11.65 o 
  -3  18   6       94.72       83.96      9.81 o 
  -2  18   6       30.10       32.61      5.86 o 
  -1  18   6      284.66      287.04     12.53 o 
   0  18   6        8.91        3.71      2.35 o 
   1  18   6       59.63       53.40      3.61 o 
   2  18   6      187.15      186.76      6.81 o 
   3  18   6      296.79      280.32      7.62 o 
   4  18   6       69.44       74.76      5.00 o 
   5  18   6       54.27       64.27      5.21 o 
  -5  19   6        3.45       13.90     12.33 o 
  -4  19   6      180.50      157.83     12.10 o 
  -3  19   6      710.09      683.88     25.85 o 
  -2  19   6      181.84      179.15      9.65 o 
  -1  19   6       31.77       53.31      6.88 o 
   0  19   6       76.33       77.06      5.86 o 
   1  19   6        4.06        5.04      2.41 o 
   2  19   6      239.52      207.52      6.27 o 
   3  19   6       27.52       28.13      4.50 o 
   4  19   6      110.47      101.07      5.62 o 
   5  19   6       45.46       55.31      4.89 o 
  -5  20   6       86.49      111.09     11.52 o 
  -4  20   6        5.80       12.32      7.07 o 
  -3  20   6      115.27      143.02     11.84 o 
  -2  20   6        3.75        9.51      7.19 o 
  -1  20   6       84.31       98.86      8.17 o 
   0  20   6       73.45       87.01      6.00 o 
   1  20   6       20.35       26.57      4.01 o 
   2  20   6      447.89      419.18      9.40 o 
   3  20   6       37.76       32.43      3.90 o 
   4  20   6       47.43       59.37      4.68 o 
   5  20   6        3.93       16.05      3.66 o 
  -5  21   6        0.40       16.02      7.17 o 
  -4  21   6        1.96        2.85      6.39 o 
  -3  21   6        1.39        2.90      7.03 o 
  -2  21   6      653.89      632.96     24.64 o 
  -1  21   6      585.47      533.15     29.11 o 
   0  21   6        6.60        2.08      4.13 o 
   1  21   6       88.57       98.58      5.47 o 
   2  21   6        4.80        3.65      2.65 o 
   3  21   6       56.48       66.32      4.93 o 
   4  21   6       67.63       80.69      5.16 o 
   5  21   6        9.46       13.77      5.13 o 
  -5  22   6        7.82       21.23      8.24 o 
  -4  22   6       63.80       76.86     10.27 o 
  -3  22   6       57.83       48.36      9.08 o 
  -2  22   6       28.63       36.85      8.48 o 
  -1  22   6       85.95      105.42     10.82 o 
   0  22   6       39.43       38.13      5.84 o 
   1  22   6        6.48       13.66      3.39 o 
   2  22   6      130.70      122.50      5.57 o 
   3  22   6       13.92       14.34      3.62 o 
   4  22   6      329.24      265.23      9.01 o 
   5  22   6       13.36       14.48      3.94 o 
  -5  23   6       50.54       79.66     11.00 o 
  -4  23   6        0.80       10.64     10.50 o 
  -3  23   6        1.15       -4.55      6.71 o 
  -2  23   6        0.18       -8.02      6.22 o 
  -1  23   6       20.13       18.05     10.04 o 
   0  23   6      779.73      735.26     27.34 o 
   1  23   6      163.41      160.14      6.64 o 
   2  23   6       24.21       38.20      4.03 o 
   3  23   6       18.38       15.84      3.77 o 
   4  23   6        9.08       14.54      3.43 o 
  -4  24   6        0.96        4.91      7.13 o 
  -3  24   6       18.24       14.10      7.56 o 
  -2  24   6       57.62       38.86      8.92 o 
  -1  24   6        2.85        4.71      7.32 o 
   0  24   6      119.28       93.95     12.17 o 
   1  24   6        9.60       16.78      3.80 o 
   2  24   6        8.44       11.07      3.26 o 
   3  24   6        8.30        2.79      3.27 o 
   4  24   6       43.61       40.81      4.67 o 
  -4  25   6       19.59       35.85      8.80 o 
  -3  25   6        0.94       -0.23      6.92 o 
  -2  25   6       25.19       23.41      8.45 o 
  -1  25   6        5.29       -4.29      6.88 o 
   0  25   6      172.80      159.66     12.55 o 
   1  25   6        5.98       16.26      3.70 o 
   2  25   6        2.28        6.90      3.58 o 
   3  25   6        0.04        0.48      3.55 o 
   4  25   6       57.13       52.51      4.80 o 
  -4  26   6        3.29        3.39     10.31 o 
  -3  26   6      243.77      221.52     14.77 o 
  -2  26   6       18.93       24.19      8.67 o 
  -1  26   6      115.80      128.95     12.24 o 
   0  26   6       56.41       54.55      9.70 o 
   1  26   6      375.63      364.36     10.63 o 
   2  26   6       12.47       14.43      3.80 o 
   3  26   6       43.50       60.95      6.24 o 
   4  26   6       10.09       16.39      4.09 o 
  -4  27   6       43.91       31.49      8.89 o 
  -3  27   6        0.02       19.86      8.06 o 
  -2  27   6       52.67       44.10      9.73 o 
  -1  27   6       47.48       64.48     10.47 o 
   0  27   6        2.59        3.55      7.34 o 
   1  27   6       98.86      100.69      7.38 o 
   2  27   6       36.42       38.37      4.76 o 
   3  27   6       22.79       17.38      4.10 o 
   4  27   6       47.05       59.05      9.05 o 
  -4  28   6       95.42      101.40     12.34 o 
  -3  28   6       19.13       11.59      7.88 o 
  -2  28   6       26.36       19.31      8.53 o 
  -1  28   6        1.78        9.59      7.80 o 
   0  28   6       68.07       56.29      9.82 o 
   1  28   6      115.96      119.87      7.87 o 
   2  28   6        0.76        5.44      3.48 o 
   3  28   6        4.65        7.30      4.17 o 
   4  28   6       29.92       33.60      6.02 o 
  -4  29   6        0.19       17.65      8.69 o 
  -3  29   6       12.03        4.86      7.76 o 
  -2  29   6        3.21        2.71      7.73 o 
  -1  29   6        7.06       11.97      7.88 o 
   0  29   6        3.99       -4.25      7.38 o 
   1  29   6      172.90      170.85      8.91 o 
   2  29   6       67.87       77.62      6.08 o 
   3  29   6        0.00        3.92      4.24 o 
  -3  30   6        0.08        0.28      9.28 o 
  -2  30   6        7.35       24.27      8.94 o 
  -1  30   6       18.75        8.94      8.22 o 
   0  30   6        1.14       -1.57      7.29 o 
   1  30   6       53.00       48.78      6.31 o 
   2  30   6        0.04        1.06      3.89 o 
   3  30   6       17.59       24.40      5.10 o 
  -3  31   6       19.27       14.93      8.99 o 
  -2  31   6        5.18       15.00      8.26 o 
  -1  31   6        0.05       -5.04      7.13 o 
   0  31   6       12.14       18.06      8.33 o 
   1  31   6        0.04        1.17      4.52 o 
   2  31   6       22.44       26.73      4.54 o 
   3  31   6       32.41       45.54      6.72 o 
  -3  32   6       14.84       17.06      9.23 o 
  -2  32   6       41.66       59.60     10.72 o 
  -1  32   6        3.18       -4.58      7.22 o 
   0  32   6        9.36       10.44     13.95 o 
   1  32   6        0.55        4.98      4.60 o 
   2  32   6        0.29        5.25      3.66 o 
   3  32   6        7.91       20.77      4.44 o 
  -3  33   6        8.39        3.50      8.18 o 
  -2  33   6        1.48       -3.89      8.32 o 
  -1  33   6        0.16        0.31      7.82 o 
   0  33   6       13.23       17.69      8.47 o 
   1  33   6       55.00       61.88      7.03 o 
   2  33   6        8.89       11.51      4.13 o 
  -2  34   6       11.44       18.04     11.34 o 
  -1  34   6      177.54      173.18     14.70 o 
   0  34   6       65.33       86.84      9.52 o 
   1  34   6        9.06        1.13      7.58 o 
   2  34   6       38.23       43.80      6.56 o 
  -2  35   6       20.80       33.26      9.84 o 
  -1  35   6      109.91      134.34     13.72 o 
   0  35   6       78.28      102.65     10.34 o 
   1  35   6        2.08        7.94      9.11 o 
   2  35   6       39.90       49.35      9.22 o 
  -2  36   6        0.03        3.39      8.65 o 
  -1  36   6        2.70       13.29      9.14 o 
   0  36   6        3.50       10.67      6.86 o 
   1  36   6       32.93       59.40      8.67 o 
  -1  37   6       62.80       70.97     12.02 o 
   0  37   6        7.62        9.08     11.91 o 
   1  37   6       66.50       91.48     13.70 o 
  -6   1   7        2.21       -4.31     10.22 o 
  -5   1   7       39.54       22.79     10.29 o 
  -4   1   7       21.22       15.68      8.79 o 
  -3   1   7      140.90      126.99     12.29 o 
  -2   1   7       14.66       25.20      3.57 o 
  -1   1   7      237.77      271.56      4.82 o 
   0   1   7       15.14       18.04      1.90 o 
   1   1   7        2.59       -0.86      1.66 o 
   2   1   7      156.47      153.11      5.01 o 
   3   1   7      111.76       95.41      4.13 o 
   4   1   7        0.30       13.34      4.02 o 
   5   1   7       17.58       21.80      3.67 o 
  -6   2   7        1.03       -3.91     10.38 o 
  -5   2   7        7.88       12.53      9.63 o 
  -4   2   7        5.18        3.94      8.04 o 
  -3   2   7        4.56       23.86      8.18 o 
  -2   2   7      245.94      262.53      7.40 o 
  -1   2   7      138.27      167.07      3.58 o 
   0   2   7        0.66       -0.97      1.37 o 
   1   2   7       63.67       73.81      3.35 o 
   2   2   7       37.19       54.14      3.67 o 
   3   2   7      113.49      124.52      6.67 o 
   4   2   7      137.87      104.70      4.90 o 
   5   2   7        2.75       16.60      3.60 o 
  -6   3   7       15.55       11.64     10.95 o 
  -5   3   7        3.14       26.36     10.12 o 
  -4   3   7        1.40       -5.98      7.43 o 
  -3   3   7      244.40      220.47     20.58 o 
  -2   3   7       15.17       30.78      3.30 o 
  -1   3   7       14.83        9.23      1.43 o 
   0   3   7        5.20        2.20      1.26 o 
   1   3   7      165.42      168.52      4.56 o 
   2   3   7      260.10      266.05      6.62 o 
   3   3   7      328.33      299.32      7.53 o 
   4   3   7        0.10       16.11      3.88 o 
   5   3   7       69.27       69.91      5.11 o 
  -6   4   7       11.20        5.16     11.16 o 
  -5   4   7      100.83       81.89     12.97 o 
  -4   4   7       26.11       17.91      9.16 o 
  -3   4   7      489.18      420.65     20.49 o 
  -2   4   7        0.03        0.55      2.44 o 
  -1   4   7        5.89        4.89      1.19 o 
   0   4   7        0.36        1.58      1.42 o 
   1   4   7        5.11        8.75      1.74 o 
   2   4   7      309.14      306.29      7.57 o 
   3   4   7      149.62      147.08      8.94 o 
   4   4   7       13.11       15.11      3.07 o 
   5   4   7        7.31       14.52      5.06 o 
  -6   5   7       15.40        7.62     10.96 o 
  -5   5   7       10.57       27.13     12.91 o 
  -4   5   7        7.75       15.32      9.14 o 
  -3   5   7        1.63       23.20      8.48 o 
  -2   5   7      159.45      176.40      6.76 o 
  -1   5   7       45.19       47.19      2.11 o 
   0   5   7      801.51      881.96     12.86 o 
   1   5   7       22.95       16.42      2.23 o 
   2   5   7        4.76        3.67      2.45 o 
   3   5   7        2.12        5.76      3.46 o 
   4   5   7        8.50       17.23      3.15 o 
   5   5   7        5.46        8.72      3.20 o 
  -5   6   7      153.57      155.04     15.94 o 
  -4   6   7      105.26      116.16     13.10 o 
  -3   6   7      113.05      103.66      9.37 o 
  -2   6   7        0.37        0.15      2.60 o 
  -1   6   7       88.98       97.84      3.02 o 
   0   6   7      287.84      308.03      6.31 o 
   1   6   7       39.17       40.89      2.65 o 
   2   6   7       58.79       65.28      3.99 o 
   3   6   7       24.54       25.08      2.83 o 
   4   6   7        5.30        8.63      2.79 o 
   5   6   7       16.17       36.41      7.90 o 
  -5   7   7        3.61       13.83     11.23 o 
  -4   7   7      113.53      112.38     13.03 o 
  -3   7   7       30.01       27.63      5.39 o 
  -2   7   7        0.01        1.79      2.82 o 
  -1   7   7      134.80      171.48      5.89 o 
   0   7   7     1325.52     1377.23     19.94 o 
   1   7   7     1161.91     1147.88     15.94 o 
   2   7   7       13.04       14.22      2.87 o 
   3   7   7        4.79        5.72      2.86 o 
   4   7   7        0.03        3.72      2.60 o 
   5   7   7      295.01      253.98      8.27 o 
  -5   8   7       15.81       -2.03      8.84 o 
  -4   8   7        8.58       24.48      9.49 o 
  -3   8   7      273.05      238.89      9.71 o 
  -2   8   7        0.01        5.36      3.72 o 
  -1   8   7       73.30       91.34      5.76 o 
   0   8   7      195.03      212.85      4.67 o 
   1   8   7      699.55      703.30     10.76 o 
   2   8   7      176.40      174.27      5.68 o 
   3   8   7        4.94        4.22      2.20 o 
   4   8   7       13.39       22.57      3.30 o 
   5   8   7       69.18      110.56      8.22 o 
  -5   9   7        0.37        0.78     15.55 o 
  -4   9   7      180.15      156.42     20.93 o 
  -3   9   7        0.01       17.97      5.14 o 
  -2   9   7      183.84      183.18      7.86 o 
  -1   9   7       14.64       15.98      3.90 o 
   0   9   7      412.92      474.71      8.46 o 
   1   9   7      721.15      729.24     11.09 o 
   2   9   7      196.36      195.09      6.06 o 
   3   9   7        0.01        1.42      2.07 o 
   4   9   7       43.50       50.00      5.41 o 
   5   9   7       26.97       59.75      4.86 o 
  -5  10   7       53.30       61.65     12.38 o 
  -4  10   7      202.69      176.26     25.31 o 
  -3  10   7      592.33      532.46     14.61 o 
  -2  10   7      121.84      105.87      6.48 o 
  -1  10   7      286.43      303.19     11.50 o 
   0  10   7      584.44      602.46     10.83 o 
   1  10   7      328.49      333.13      6.45 o 
   2  10   7       88.53       90.98      3.83 o 
   3  10   7       57.46       59.46      3.50 o 
   4  10   7       26.21       32.57      4.34 o 
   5  10   7      139.93      182.87     11.10 o 
  -5  11   7      136.52      124.20     15.22 o 
  -3  11   7       86.23      120.91      6.81 o 
  -2  11   7       80.88       74.59      7.11 o 
  -1  11   7      793.12      842.08     25.37 o 
   0  11   7      367.80      360.19      6.48 o 
   1  11   7       57.21       77.23      3.28 o 
   2  11   7       64.11       61.18      3.38 o 
   3  11   7       26.79       27.93      3.01 o 
   4  11   7        0.03        5.22      2.63 o 
   5  11   7      319.95      306.04      8.60 o 
  -5  12   7       11.46       22.52     10.33 o 
  -4  12   7      318.00      308.66     13.05 o 
  -3  12   7      134.65      142.62      7.35 o 
  -2  12   7        6.02       14.44      6.48 o 
  -1  12   7       19.38       20.16      4.23 o 
   0  12   7      120.20      132.61      3.99 o 
   1  12   7      128.87      136.19      4.26 o 
   2  12   7       15.47       22.91      2.72 o 
   3  12   7        9.76        8.03      2.57 o 
   4  12   7       20.20       25.13      4.14 o 
   5  12   7        0.16       13.06      5.82 o 
  -5  13   7       31.00        9.96     14.62 o 
  -4  13   7      245.02      280.37     32.78 o 
  -3  13   7      170.54      159.68      8.83 o 
  -2  13   7     1053.14      989.89     26.60 o 
  -1  13   7      724.77      764.95     21.73 o 
   0  13   7       74.89       84.51      4.20 o 
   1  13   7       94.75       89.23      4.41 o 
   2  13   7       64.34       68.15      3.94 o 
   3  13   7        0.00       -1.04      2.53 o 
   4  13   7      176.20      156.02      6.06 o 
   5  13   7        5.08        3.36      3.34 o 
  -5  14   7       27.48       16.19     14.57 o 
  -4  14   7      128.07      130.83     14.75 o 
  -3  14   7        2.05        8.18      4.53 o 
  -2  14   7       29.36       42.04      6.16 o 
  -1  14   7      169.05      174.57      9.35 o 
   0  14   7      159.24      172.75      5.92 o 
   1  14   7        5.52        5.50      2.11 o 
   2  14   7      212.43      190.80      5.87 o 
   3  14   7       20.20       11.91      3.09 o 
   4  14   7        0.72       11.99      3.30 o 
   5  14   7        1.37        2.61      3.07 o 
  -5  15   7       11.59        1.44     10.95 o 
  -4  15   7       11.06       19.25      6.98 o 
  -3  15   7       96.86      101.65      7.86 o 
  -2  15   7      186.34      227.33     10.75 o 
  -1  15   7      512.95      501.88     16.50 o 
   0  15   7       61.61       56.81      4.87 o 
   1  15   7       26.77       24.78      2.66 o 
   2  15   7      128.23      122.19      4.90 o 
   3  15   7      362.63      327.35      9.06 o 
   4  15   7      113.33      106.96      6.04 o 
   5  15   7        7.74       14.11      3.60 o 
  -5  16   7       20.31       14.36     13.81 o 
  -4  16   7      241.49      205.91     13.15 o 
  -3  16   7        0.00        6.60      6.70 o 
  -2  16   7      905.40      912.00     25.49 o 
  -1  16   7      548.71      501.99     16.65 o 
   0  16   7      260.49      279.92      9.60 o 
   1  16   7       10.87       13.15      2.54 o 
   2  16   7      276.79      260.37      7.05 o 
   3  16   7      503.21      429.71     10.71 o 
   4  16   7        2.07        0.79      2.86 o 
   5  16   7       18.90       17.32      3.82 o 
  -5  17   7       27.06       46.02     16.42 o 
  -4  17   7        0.30       12.59      6.86 o 
  -3  17   7       13.79       15.87      7.38 o 
  -2  17   7      319.01      313.19     12.85 o 
  -1  17   7       23.41       35.31      6.05 o 
   0  17   7        5.54        2.12      3.25 o 
   1  17   7      137.35      116.33      5.44 o 
   2  17   7       16.48       16.02      2.94 o 
   3  17   7       34.53       47.03      5.11 o 
   4  17   7        0.00        2.26      2.77 o 
   5  17   7        1.56        7.22      4.27 o 
  -5  18   7       57.23       28.92     16.64 o 
  -4  18   7       11.16       10.89      6.99 o 
  -3  18   7       97.54      104.46     10.94 o 
  -2  18   7     1016.35      960.84     69.56 o 
  -1  18   7      776.10      733.55     21.92 o 
   0  18   7      171.38      172.73     11.39 o 
   1  18   7      115.31      114.66      5.54 o 
   2  18   7        2.98        6.21      2.61 o 
   3  18   7      352.83      292.11      8.71 o 
   4  18   7      120.07       99.67      5.37 o 
   5  18   7        2.96        9.56      5.05 o 
  -5  19   7      268.55      245.18     15.33 o 
  -4  19   7       23.60       27.70      8.04 o 
  -3  19   7      134.58      122.68     11.41 o 
  -2  19   7        2.20        7.71      7.03 o 
  -1  19   7      858.27      795.98     28.78 o 
   0  19   7        0.52       -3.10      3.69 o 
   1  19   7      325.47      314.14      9.22 o 
   2  19   7      421.20      377.18      8.95 o 
   3  19   7       97.83       98.04      6.92 o 
   4  19   7       66.63       77.32      5.45 o 
  -5  20   7       71.51      138.86     23.46 o 
  -4  20   7       54.53       40.58      8.95 o 
  -3  20   7      185.11      172.64     12.68 o 
  -2  20   7       27.66       37.98      8.59 o 
  -1  20   7      140.61      150.02     12.19 o 
   0  20   7      405.37      371.71     13.55 o 
   1  20   7       14.01       16.85      3.52 o 
   2  20   7        3.08        2.85      2.82 o 
   3  20   7        6.24        6.88      3.90 o 
   4  20   7       60.97       64.15      5.21 o 
  -4  21   7        1.86        0.97      6.54 o 
  -3  21   7       24.57       24.43      8.10 o 
  -2  21   7      468.81      432.73     19.82 o 
  -1  21   7      955.02      902.49     31.98 o 
   0  21   7       37.79       32.24      8.45 o 
   1  21   7      109.23      111.42      5.76 o 
   2  21   7       93.27       90.51      5.92 o 
   3  21   7       27.79       25.75      3.97 o 
   4  21   7      200.20      172.34      7.32 o 
  -4  22   7        0.79        3.87     11.60 o 
  -3  22   7      285.88      269.24     15.55 o 
  -2  22   7        6.98       12.58      7.81 o 
  -1  22   7        5.21       13.46      7.73 o 
   0  22   7      209.63      212.33     14.02 o 
   1  22   7      643.71      610.02     15.47 o 
   2  22   7      142.59      122.80      6.21 o 
   3  22   7        6.37        4.76      3.15 o 
   4  22   7      132.15      118.95      6.02 o 
  -4  23   7      126.18      147.21     12.99 o 
  -3  23   7       37.57       38.66      9.08 o 
  -2  23   7      211.28      186.68     13.60 o 
  -1  23   7       13.27       11.93      8.01 o 
   0  23   7      417.80      387.44     18.97 o 
   1  23   7      611.74      580.04     16.81 o 
   2  23   7      100.37      104.54      6.05 o 
   3  23   7       89.06       95.57      5.57 o 
   4  23   7        9.24       21.45      3.79 o 
  -4  24   7      108.24      145.61     13.03 o 
  -3  24   7       93.79      104.70     11.56 o 
  -2  24   7        0.07       -2.68      7.42 o 
  -1  24   7       32.18       33.83      9.06 o 
   0  24   7      211.92      230.45     14.88 o 
   1  24   7        1.58        4.10      5.48 o 
   2  24   7        4.15       10.76      3.68 o 
   3  24   7       44.42       47.15      4.77 o 
   4  24   7      134.77      120.20      6.12 o 
  -4  25   7      196.69      201.87     20.15 o 
  -3  25   7        2.65        9.57      7.78 o 
  -2  25   7       40.61       46.07      9.54 o 
  -1  25   7      133.21      129.31     12.80 o 
   0  25   7       31.83       27.97     12.31 o 
   1  25   7      582.93      526.40     15.99 o 
   2  25   7        0.10        2.10      3.34 o 
   3  25   7       39.29       47.54      5.24 o 
   4  25   7        0.13        5.73      3.94 o 
  -4  26   7       76.03       84.69     11.60 o 
  -3  26   7      139.96      166.78     13.74 o 
  -2  26   7       16.32        8.08     11.13 o 
  -1  26   7       29.03       25.62      8.80 o 
   0  26   7       46.64       41.19      9.77 o 
   1  26   7        0.02        7.93      4.41 o 
   2  26   7        0.28        4.04      3.60 o 
   3  26   7       35.07       33.84      5.06 o 
  -4  27   7      107.07      130.33     13.33 o 
  -3  27   7        6.02       16.50      8.05 o 
  -2  27   7       46.78       57.04     10.39 o 
  -1  27   7       33.61       31.09      9.25 o 
   0  27   7        2.45        4.35      9.03 o 
   1  27   7      266.15      249.87     10.68 o 
   2  27   7        3.30        4.41      3.52 o 
   3  27   7        8.40       11.53      4.58 o 
  -3  28   7      126.66      150.52     13.90 o 
  -2  28   7      108.57      115.16     13.00 o 
  -1  28   7        0.33        6.94      7.97 o 
   0  28   7       77.84       49.07      9.78 o 
   1  28   7      144.15      148.31      8.54 o 
   2  28   7       24.48       28.09      4.53 o 
   3  28   7       27.66       46.71      7.36 o 
  -3  29   7       39.36       48.50     15.12 o 
  -2  29   7        7.02        3.80      8.23 o 
  -1  29   7       57.40       69.55     11.02 o 
   0  29   7       15.48       12.96      8.19 o 
   1  29   7       45.84       45.96      8.02 o 
   2  29   7        3.47       14.45      4.92 o 
   3  29   7       34.52       47.33      7.29 o 
  -3  30   7       47.93       51.83     13.65 o 
  -2  30   7      149.99      164.49     14.64 o 
  -1  30   7        0.70       -6.94      7.43 o 
   0  30   7       11.50       13.12      8.22 o 
   1  30   7       39.32       35.01      6.09 o 
   2  30   7        0.74        8.38      4.54 o 
   3  30   7        0.32       10.20      5.45 o 
  -3  31   7       16.99       29.40      9.94 o 
  -2  31   7        0.00        2.70     10.64 o 
  -1  31   7        3.42        8.47      8.57 o 
   0  31   7       43.90       44.21     14.61 o 
   1  31   7       26.67       28.78      5.86 o 
   2  31   7      183.19      178.15     11.61 o 
  -2  32   7       89.89      110.18     13.75 o 
  -1  32   7       13.06       31.55      9.92 o 
   0  32   7       14.06       31.28      9.40 o 
   1  32   7       50.70       61.54      7.14 o 
   2  32   7        0.01        6.21      5.55 o 
  -2  33   7        2.71        5.23      9.16 o 
  -1  33   7       35.52       57.03     11.38 o 
   0  33   7       25.87       28.95      7.54 o 
   1  33   7        0.01       15.38      7.10 o 
   2  33   7       70.27       85.54      8.12 o 
  -1  34   7       10.45        4.53      9.10 o 
   0  34   7       38.93       54.24      8.62 o 
   1  34   7       67.05       89.84     10.40 o 
  -1  35   7       10.78        7.35      9.46 o 
   0  35   7       74.19      109.75     14.69 o 
   1  35   7       42.09       69.90     19.81 o 
  -5   0   8       34.44       44.88     16.40 o 
  -4   0   8       82.41       68.93     16.41 o 
  -3   0   8      250.83      248.67     22.54 o 
  -2   0   8      122.11      128.68     16.99 o 
  -1   0   8       38.12       41.77      5.23 o 
   0   0   8       88.62       99.84      5.32 o 
   1   0   8        0.54       -5.15      2.57 o 
   2   0   8       98.83      122.10      6.84 o 
   3   0   8       12.57       56.75      9.36 o 
   4   0   8      245.07      184.67      9.06 o 
   5   0   8       32.41       37.10      6.07 o 
  -5   1   8        3.13        8.50      9.52 o 
  -4   1   8        5.35       15.95      9.07 o 
  -3   1   8       60.30       84.90     11.40 o 
  -2   1   8      616.33      533.63     23.75 o 
  -1   1   8       96.91      105.69      5.25 o 
   0   1   8       44.35       50.29      3.07 o 
   1   1   8      278.52      259.66      5.73 o 
   2   1   8      501.44      478.02      9.78 o 
   3   1   8      312.13      339.01     13.98 o 
   4   1   8       17.80       60.36      7.43 o 
   5   1   8       13.81       32.26      4.05 o 
  -5   2   8        4.08       -1.47      9.66 o 
  -4   2   8       49.61       49.24     10.71 o 
  -3   2   8       67.44       74.09     11.00 o 
  -2   2   8        3.68        3.45      7.28 o 
  -1   2   8       79.70       73.74      4.53 o 
   0   2   8        1.11        1.46      1.86 o 
   1   2   8       56.97       72.16      3.88 o 
   2   2   8       90.36      106.00      4.64 o 
   3   2   8      532.01      519.75     11.20 o 
   4   2   8       44.01       50.61      4.31 o 
   5   2   8        3.92        4.92      3.11 o 
  -5   3   8        6.41       -1.73      9.53 o 
  -4   3   8       74.84       57.53     11.30 o 
  -3   3   8       58.14       61.32     10.57 o 
  -2   3   8       56.10       47.76      9.39 o 
  -1   3   8        9.49        8.14      2.53 o 
   0   3   8      157.70      151.24      4.38 o 
   1   3   8       83.02       93.32      4.21 o 
   2   3   8      302.40      281.78      7.11 o 
   3   3   8       21.39       51.21      8.30 o 
   4   3   8       41.52       45.13      4.06 o 
   5   3   8        0.72        2.55      3.35 o 
  -5   4   8        0.76       -7.58      8.98 o 
  -4   4   8        4.62        5.24     15.67 o 
  -3   4   8       93.46       83.14     11.60 o 
  -2   4   8       16.27       19.81      5.26 o 
  -1   4   8      366.72      356.17     10.42 o 
   0   4   8       18.38       30.57      2.69 o 
   1   4   8        0.11        2.63      1.89 o 
   2   4   8      601.26      576.01     10.38 o 
   3   4   8      196.08      151.02      5.21 o 
   4   4   8        5.56       21.13      4.75 o 
   5   4   8        0.04       16.53      4.44 o 
  -5   5   8       28.87       22.15     11.03 o 
  -4   5   8       29.19       17.57      9.21 o 
  -3   5   8       18.40        7.91      7.99 o 
  -2   5   8       87.98       78.36      8.34 o 
  -1   5   8       20.35       20.07      4.12 o 
   0   5   8        8.57        8.98      2.24 o 
   1   5   8      662.16      669.68     11.98 o 
   2   5   8        4.46       11.30      2.86 o 
   3   5   8       15.66       21.26      2.87 o 
   4   5   8      222.21      183.71      6.43 o 
   5   5   8      110.12       94.23      6.19 o 
  -5   6   8        3.73       -0.54      9.35 o 
  -4   6   8        8.77       10.03      9.10 o 
  -3   6   8       23.89       31.39      9.06 o 
  -2   6   8      147.59      138.67     11.38 o 
  -1   6   8      189.47      191.00      8.03 o 
   0   6   8      571.53      547.50      9.64 o 
   1   6   8      427.83      455.17      9.15 o 
   2   6   8      532.13      489.86     10.48 o 
   3   6   8       42.12       45.43      3.32 o 
   4   6   8       15.88       43.53      7.91 o 
   5   6   8        1.62       41.81      4.44 o 
  -5   7   8       23.30       14.79     10.02 o 
  -4   7   8       67.74       41.61     10.85 o 
  -3   7   8      187.05      143.31     18.89 o 
  -2   7   8       25.98       36.27      4.72 o 
  -1   7   8       63.83       61.48      5.41 o 
   0   7   8      240.36      235.32      6.19 o 
   1   7   8      835.46      814.44     13.87 o 
   2   7   8       11.18       13.08      3.01 o 
   3   7   8       47.94       48.49      3.39 o 
   4   7   8       83.54       82.00      4.70 o 
   5   7   8      153.37      135.17      6.26 o 
  -5   8   8       41.30       46.23     12.06 o 
  -4   8   8       10.48        9.27      8.99 o 
  -3   8   8        0.00       -1.15      6.74 o 
  -2   8   8       17.52       16.75      4.26 o 
  -1   8   8      636.40      643.83     16.72 o 
   0   8   8     1073.11     1060.06     19.06 o 
   1   8   8        3.69        4.95      2.27 o 
   2   8   8      133.99      118.34      5.07 o 
   3   8   8       33.78       39.52      3.82 o 
   4   8   8       52.61       67.33      5.20 o 
   5   8   8      170.98      166.87      6.82 o 
  -5   9   8       66.11       83.83     13.98 o 
  -4   9   8        2.29        8.32      8.40 o 
  -3   9   8       17.81       17.54      8.35 o 
  -2   9   8      181.20      180.03      7.98 o 
  -1   9   8      407.68      420.76     12.64 o 
   0   9   8      172.78      193.30      6.27 o 
   1   9   8      540.46      524.30      9.52 o 
   2   9   8       45.99       51.75      3.93 o 
   3   9   8       26.49       32.71      3.29 o 
   4   9   8        0.33       12.13      2.83 o 
   5   9   8        7.68       53.73      6.63 o 
  -5  10   8       89.88      114.87     21.66 o 
  -4  10   8       94.76       89.94     19.05 o 
  -3  10   8       13.78       13.20      5.64 o 
  -2  10   8       78.14       95.95      6.37 o 
  -1  10   8       59.13       78.20      6.01 o 
   0  10   8      457.50      493.16     10.90 o 
   1  10   8      637.15      672.74     11.39 o 
   2  10   8      213.72      210.72      6.48 o 
   3  10   8       20.46       16.59      2.71 o 
   4  10   8       76.24       72.42      4.66 o 
   5  10   8      232.89      193.14      7.29 o 
  -5  11   8      239.00      223.44     24.49 o 
  -4  11   8       36.31       30.90     15.21 o 
  -3  11   8       14.38       23.30      6.81 o 
  -2  11   8       52.32       62.08      6.51 o 
  -1  11   8      140.40      123.19      8.11 o 
   0  11   8      644.73      659.26     19.99 o 
   1  11   8      318.24      324.28      7.99 o 
   2  11   8      145.23      151.98      6.22 o 
   3  11   8        1.80        0.06      2.33 o 
   4  11   8       91.59       93.97      5.06 o 
   5  11   8        0.11       27.74      6.95 o 
  -5  12   8       13.56       41.05     14.88 o 
  -4  12   8      199.46      174.05     22.33 o 
  -3  12   8       46.19       42.94      8.17 o 
  -2  12   8        0.18        0.75      4.58 o 
  -1  12   8       24.38       26.10      5.61 o 
   0  12   8       21.88       37.93      6.19 o 
   1  12   8      181.11      164.47      6.80 o 
   2  12   8      186.13      175.03      6.67 o 
   3  12   8      137.59      120.22      5.52 o 
   4  12   8        3.60       22.86      3.69 o 
   5  12   8       32.29       29.40      4.15 o 
  -5  13   8       65.49       44.76     17.78 o 
  -4  13   8      125.40      142.50     20.46 o 
  -3  13   8        8.38        6.86      6.62 o 
  -2  13   8        1.12       -3.19      4.66 o 
  -1  13   8      322.35      314.20     13.00 o 
   0  13   8       59.87       69.29      5.02 o 
   1  13   8       16.70       18.41      4.67 o 
   2  13   8      154.93      150.25      5.32 o 
   3  13   8        0.50        2.91      2.78 o 
   4  13   8      278.16      262.90      8.09 o 
  -5  14   8        0.15       -4.14     11.83 o 
  -4  14   8      220.32      187.96     22.22 o 
  -3  14   8       13.95       18.20      9.79 o 
  -2  14   8       30.48       47.08      6.43 o 
  -1  14   8      321.34      317.86     12.81 o 
   0  14   8       12.82        7.71      3.26 o 
   1  14   8       61.02       66.30      3.99 o 
   2  14   8       36.91       37.98      3.48 o 
   3  14   8       89.08       78.35      4.88 o 
   4  14   8      125.54      140.25      7.35 o 
  -5  15   8       13.12       13.63     12.59 o 
  -4  15   8       59.44       69.67     17.44 o 
  -3  15   8       20.68       35.24      8.19 o 
  -2  15   8      161.66      144.88     11.61 o 
  -1  15   8        2.55        0.26      4.69 o 
   0  15   8       79.98       76.35      6.12 o 
   1  15   8      226.60      212.45      6.61 o 
   2  15   8        6.81        9.24      2.89 o 
   3  15   8       64.98       68.13      4.72 o 
   4  15   8       11.59       17.60      3.43 o 
  -4  16   8       31.06       40.98      8.50 o 
  -3  16   8        6.44        7.22     10.85 o 
  -2  16   8       52.73       69.40     16.60 o 
  -1  16   8      489.45      476.35     20.48 o 
   0  16   8       58.65       56.66      5.74 o 
   1  16   8       53.55       51.26      4.20 o 
   2  16   8       35.94       31.60      3.68 o 
   3  16   8        5.40        4.74      3.07 o 
   4  16   8        6.80        8.13      3.62 o 
  -4  17   8      198.76      189.58     23.58 o 
  -3  17   8       38.80       41.05      8.70 o 
  -2  17   8       46.52       47.74      8.97 o 
  -1  17   8        0.09        0.78      7.30 o 
   0  17   8      134.91      128.30     11.76 o 
   1  17   8       48.17       57.21      4.57 o 
   2  17   8      181.48      151.90      7.04 o 
   3  17   8       28.67       32.60      4.02 o 
   4  17   8       43.47       29.78      4.69 o 
  -4  18   8       11.50       28.23      8.27 o 
  -3  18   8        1.60       -1.46      6.69 o 
  -2  18   8      493.06      463.64     20.72 o 
  -1  18   8       75.61       84.17     10.42 o 
   0  18   8        5.66       -5.12      6.35 o 
   1  18   8       20.47       19.59      5.87 o 
   2  18   8      624.58      559.24     12.70 o 
   3  18   8      144.22      154.52      8.73 o 
   4  18   8       47.52       48.76      5.93 o 
  -4  19   8       19.94       29.44      8.32 o 
  -3  19   8      167.09      167.71     13.05 o 
  -2  19   8      264.92      258.03     15.50 o 
  -1  19   8       34.84       24.43      9.44 o 
   0  19   8        5.02        7.81      7.33 o 
   1  19   8      296.44      285.37     10.63 o 
   2  19   8       43.01       72.95      5.54 o 
   3  19   8        9.71       12.92      3.31 o 
   4  19   8        0.03        6.82      4.81 o 
  -4  20   8       29.42       33.41      8.89 o 
  -3  20   8       59.96       70.34     10.40 o 
  -2  20   8       45.16       54.40      9.62 o 
  -1  20   8        0.21       -3.92      6.99 o 
   0  20   8      104.10      101.83     11.45 o 
   1  20   8      282.10      288.91     10.76 o 
   2  20   8      158.79      129.84      5.92 o 
   3  20   8        0.76        3.77      3.16 o 
   4  20   8       21.15       22.67      3.79 o 
  -4  21   8        0.04        4.61      7.33 o 
  -3  21   8      182.99      169.38     16.62 o 
  -2  21   8       35.31       53.70      9.82 o 
  -1  21   8       91.90      105.98     14.64 o 
   0  21   8      191.90      159.01     13.14 o 
   1  21   8       12.81       15.57      4.41 o 
   2  21   8       20.63       20.68      4.38 o 
   3  21   8       54.77       40.06      5.60 o 
   4  21   8       83.68       81.37      5.42 o 
  -4  22   8        4.73       13.37      8.01 o 
  -3  22   8       13.48       16.72      8.03 o 
  -2  22   8        5.30       -1.97      7.55 o 
  -1  22   8        7.56        6.72      7.87 o 
   0  22   8        9.70        4.71      7.69 o 
   1  22   8       10.15       11.34      4.43 o 
   2  22   8       45.70       44.36      4.86 o 
   3  22   8        7.73       10.18      3.54 o 
   4  22   8       22.55       13.99      3.86 o 
  -4  23   8        6.03       12.77      9.69 o 
  -3  23   8       45.61       60.67     13.24 o 
  -2  23   8        3.73       -2.59      7.45 o 
  -1  23   8      335.06      313.25     17.46 o 
   0  23   8      208.51      187.37     14.04 o 
   1  23   8        2.14        9.38      4.23 o 
   2  23   8       12.45       13.90      3.74 o 
   3  23   8       27.63       24.88      5.94 o 
  -3  24   8       20.87       22.68     11.34 o 
  -2  24   8       29.03       36.78      9.59 o 
  -1  24   8       36.56       30.72      9.28 o 
   0  24   8      547.17      494.55     22.49 o 
   1  24   8       15.43       16.15      4.88 o 
   2  24   8        1.26        6.35      3.23 o 
   3  24   8        3.16        7.61      4.70 o 
  -3  25   8      151.82      167.98     14.16 o 
  -2  25   8        2.54       -4.43      7.29 o 
  -1  25   8        0.05       -6.10      7.46 o 
   0  25   8       50.36       55.87     10.40 o 
   1  25   8       98.19      111.97      7.72 o 
   2  25   8        7.08        8.83      4.46 o 
   3  25   8        8.66       17.35      5.28 o 
  -3  26   8       34.01       31.39      9.12 o 
  -2  26   8       15.45       13.80      8.59 o 
  -1  26   8        0.05        1.46      7.76 o 
   0  26   8       89.31      100.82     16.50 o 
   1  26   8        1.97        5.99      4.74 o 
   2  26   8       11.37        5.54      6.36 o 
   3  26   8        0.00        4.33      6.46 o 
  -3  27   8       24.76        9.27      8.44 o 
  -2  27   8       89.64      113.28     13.08 o 
  -1  27   8        1.79        6.35      9.27 o 
   0  27   8       21.80        5.02      7.99 o 
   1  27   8        2.75        7.93      4.12 o 
   2  27   8        9.53       13.59      6.52 o 
   3  27   8        3.21       13.46      5.93 o 
  -3  28   8       17.79       11.93      8.78 o 
  -2  28   8        1.29       12.95      8.95 o 
  -1  28   8        0.51        5.36      8.00 o 
   0  28   8        2.71        4.32      8.07 o 
   1  28   8      103.97       92.20      7.88 o 
   2  28   8        0.93        8.37      4.41 o 
  -2  29   8        4.52        4.91      9.03 o 
  -1  29   8       14.61       10.00      8.82 o 
   0  29   8      143.20      136.82     20.85 o 
   1  29   8        1.79        9.62      4.69 o 
   2  29   8        0.00        9.10      7.48 o 
  -2  30   8        0.25       -0.63      8.52 o 
  -1  30   8        5.43      -10.64      7.67 o 
   0  30   8       39.62       52.96     10.72 o 
   1  30   8       81.45       90.90      8.06 o 
   2  30   8       77.01       77.69     12.24 o 
  -2  31   8        5.96        5.03      9.40 o 
  -1  31   8        0.09        1.51      8.80 o 
   0  31   8       78.46       91.50     14.29 o 
   1  31   8        7.21       17.63      5.13 o 
  -1  32   8        0.07        4.43      9.56 o 
   0  32   8        5.41       10.60      9.30 o 
   1  32   8        3.83       17.95      7.23 o 
   0  33   8       75.57      107.49     13.23 o 
  -5   1   9        1.80       -1.23      9.39 o 
  -4   1   9        0.90       -5.54      8.80 o 
  -3   1   9       25.31       41.92     19.90 o 
  -2   1   9       22.05       17.64      8.74 o 
  -1   1   9       55.47       67.72      6.84 o 
   0   1   9      235.44      235.89      6.86 o 
   1   1   9      192.72      192.76      5.09 o 
   2   1   9       53.96       68.63      4.52 o 
   3   1   9        6.92       21.47      7.59 o 
   4   1   9        3.41        6.53      3.25 o 
  -5   2   9       10.41        3.39      9.80 o 
  -4   2   9       24.04       17.38      9.27 o 
  -3   2   9      337.73      243.99     29.82 o 
  -2   2   9       57.21       70.56     10.91 o 
  -1   2   9      382.08      413.83     14.77 o 
   0   2   9        8.18        4.60      2.65 o 
   1   2   9      258.10      265.19      6.01 o 
   2   2   9       81.18       93.34      4.98 o 
   3   2   9      434.83      339.10      9.71 o 
   4   2   9       12.78       19.82      3.22 o 
  -5   3   9        6.52      -12.07      8.94 o 
  -4   3   9       31.16       28.47     10.25 o 
  -3   3   9       21.32       36.23      9.89 o 
  -2   3   9       31.11       20.83      8.34 o 
  -1   3   9        5.96        2.57      4.57 o 
   0   3   9       53.97       56.52      3.87 o 
   1   3   9       31.55       32.08      3.07 o 
   2   3   9       19.66       24.10      3.40 o 
   3   3   9       52.43       58.67      4.76 o 
   4   3   9        0.42        6.51      2.79 o 
  -5   4   9        2.91       -8.30      9.22 o 
  -4   4   9       43.29       43.76     10.89 o 
  -3   4   9      154.88      146.21     14.16 o 
  -2   4   9        0.21        6.87      7.78 o 
  -1   4   9        0.37        2.15      2.84 o 
   0   4   9      718.08      733.98     15.14 o 
   1   4   9       15.75       17.44      2.55 o 
   2   4   9       32.17       23.82      3.50 o 
   3   4   9       61.10       55.79      4.16 o 
   4   4   9        2.19        3.52      3.02 o 
  -5   5   9       18.29       17.52     10.95 o 
  -4   5   9        0.04       27.19     11.33 o 
  -3   5   9       55.25       47.47     11.49 o 
  -2   5   9       21.96        8.01      6.80 o 
  -1   5   9        0.31       -0.33      4.42 o 
   0   5   9      139.73      127.81      4.82 o 
   1   5   9      150.41      155.43      5.27 o 
   2   5   9        0.51        2.31      2.94 o 
   3   5   9        0.08        2.73      3.39 o 
   4   5   9        9.62       33.84      6.70 o 
  -5   6   9       58.04       35.77     16.42 o 
  -4   6   9      180.13      134.92     14.36 o 
  -3   6   9        0.02        5.73     16.53 o 
  -2   6   9        6.71       16.10      7.64 o 
  -1   6   9        0.17       -7.20      4.24 o 
   0   6   9       32.80       37.28      3.70 o 
   1   6   9      238.62      224.08      6.79 o 
   2   6   9        1.12        2.26      3.32 o 
   3   6   9       17.26       18.30      3.24 o 
   4   6   9      148.22      126.24      5.28 o 
  -5   7   9        7.80        7.88     10.87 o 
  -4   7   9       12.83       29.58     10.16 o 
  -3   7   9       15.06        8.70     16.85 o 
  -2   7   9        7.45       12.92      7.92 o 
  -1   7   9        4.68        2.13      3.59 o 
   0   7   9      149.23      166.33      6.92 o 
   1   7   9        9.20       12.85      2.95 o 
   2   7   9        7.11        7.27      2.97 o 
   3   7   9        1.98        8.73      2.41 o 
   4   7   9       95.37      110.25      5.08 o 
  -4   8   9       34.65       34.56     10.66 o 
  -3   8   9       44.16       36.56     10.06 o 
  -2   8   9       15.48       11.91      5.29 o 
  -1   8   9       38.60       39.90      5.17 o 
   0   8   9     1264.98     1325.44     27.12 o 
   1   8   9       54.94       64.21      4.29 o 
   2   8   9        1.43        1.36      2.75 o 
   3   8   9       28.48       31.36      3.30 o 
   4   8   9        2.37       10.46      3.66 o 
  -4   9   9        2.50       22.18     15.02 o 
  -3   9   9       54.46       57.35     16.68 o 
  -2   9   9        0.03       -3.27      5.70 o 
  -1   9   9      173.02      164.02      9.15 o 
   0   9   9      109.34      131.81      8.63 o 
   1   9   9      271.96      250.83      8.51 o 
   2   9   9        4.14        4.06      3.28 o 
   3   9   9       51.65       57.55      3.88 o 
   4   9   9       12.83       11.26      3.18 o 
  -4  10   9      125.67      108.66     20.97 o 
  -3  10   9       13.93       18.38     14.00 o 
  -2  10   9       51.71       61.08      8.77 o 
  -1  10   9        1.75        6.73      4.73 o 
   0  10   9       27.40       36.26      6.08 o 
   1  10   9      106.13      103.48      6.01 o 
   2  10   9      116.76      112.77      6.36 o 
   3  10   9       69.81       79.35      4.25 o 
   4  10   9        0.22        3.18      2.75 o 
  -4  11   9       18.21       23.31     15.37 o 
  -3  11   9       47.12       54.77     16.71 o 
  -2  11   9      200.33      208.95     13.04 o 
  -1  11   9      191.53      185.49      9.91 o 
   0  11   9       34.54       38.87      8.42 o 
   1  11   9       82.74       94.29      5.94 o 
   2  11   9        9.81       14.69      4.01 o 
   3  11   9       96.56       86.02      5.02 o 
   4  11   9       10.69       17.69      3.24 o 
  -4  12   9       61.60       70.10     18.30 o 
  -3  12   9        5.96      -10.42     12.07 o 
  -2  12   9       22.53       28.03      7.96 o 
  -1  12   9       56.01       55.16     10.67 o 
   0  12   9       19.23       15.38      7.74 o 
   1  12   9        3.08        2.72      3.22 o 
   2  12   9      202.31      183.79      7.78 o 
   3  12   9       44.24       47.63      4.31 o 
   4  12   9        7.52       15.17      3.30 o 
  -4  13   9       36.41       43.74     16.75 o 
  -3  13   9        5.78       -3.87     12.52 o 
  -2  13   9       43.24       50.37      8.96 o 
  -1  13   9        5.40        7.10      6.73 o 
   0  13   9       13.28       14.83      7.07 o 
   1  13   9       99.39      106.34      7.69 o 
   2  13   9        3.45        2.75      3.57 o 
   3  13   9       40.44       41.69      4.16 o 
   4  13   9       26.80       31.48      3.89 o 
  -4  14   9       24.29       15.88     13.78 o 
  -3  14   9        9.55        8.73      7.38 o 
  -2  14   9        0.41       -1.56      6.71 o 
  -1  14   9       94.77      104.96     10.99 o 
   0  14   9        1.88        4.10      6.69 o 
   1  14   9      164.34      162.29      8.67 o 
   2  14   9       21.59       22.27      3.38 o 
   3  14   9       23.62       26.59      3.75 o 
   4  14   9        0.21        5.85      3.13 o 
  -4  15   9      165.95      153.90     24.25 o 
  -3  15   9       12.06       14.14      7.54 o 
  -2  15   9       19.44       10.95      7.64 o 
  -1  15   9        4.63       -6.18      6.29 o 
   0  15   9       42.39       45.54      8.98 o 
   1  15   9        6.44       17.29      7.61 o 
   2  15   9       24.98       21.22      3.40 o 
   3  15   9       23.38       21.01      3.71 o 
   4  15   9       67.23       67.51      4.94 o 
  -4  16   9       48.70       73.34     18.92 o 
  -3  16   9       67.28       83.55     18.42 o 
  -2  16   9       54.78       71.04     10.16 o 
  -1  16   9       16.59       14.23      8.61 o 
   0  16   9        7.60        5.80     18.70 o 
   1  16   9        7.63       10.67      4.17 o 
   2  16   9        5.99        4.31      3.60 o 
   3  16   9        0.00       -0.35      3.50 o 
   4  16   9        2.14       11.33      3.26 o 
  -4  17   9       10.39        4.45     14.70 o 
  -3  17   9       53.57       57.56      9.68 o 
  -2  17   9      150.32      145.13     12.31 o 
  -1  17   9        0.87       -0.27      6.79 o 
   0  17   9       41.79       44.94      9.24 o 
   1  17   9      233.26      213.95      9.02 o 
   2  17   9      414.50      361.48      9.72 o 
   3  17   9       27.95       20.24      3.85 o 
  -4  18   9        4.37       20.91     13.29 o 
  -3  18   9       81.19       99.42     11.74 o 
  -2  18   9       28.12       36.92      9.29 o 
  -1  18   9       97.90      123.69     12.24 o 
   0  18   9        8.08        9.72      9.76 o 
   1  18   9        9.33       10.03      4.05 o 
   2  18   9        1.36        6.37      3.09 o 
   3  18   9        0.54        2.49      3.27 o 
  -4  19   9        1.60        7.50     13.57 o 
  -3  19   9       14.07       21.22      9.26 o 
  -2  19   9      301.75      290.64     16.61 o 
  -1  19   9       56.27       65.72     11.05 o 
   0  19   9       98.79       98.78     11.29 o 
   1  19   9       66.67       73.79      6.43 o 
   2  19   9       18.84       15.33      3.47 o 
   3  19   9        7.37        8.15      3.18 o 
  -3  20   9      128.70      137.40     13.43 o 
  -2  20   9       63.87       65.69     10.51 o 
  -1  20   9      564.81      525.55     23.25 o 
   0  20   9       46.71       52.81      9.91 o 
   1  20   9      208.93      179.96      8.70 o 
   2  20   9        0.25       -1.02      4.06 o 
   3  20   9       18.31       23.93      5.77 o 
  -3  21   9       23.75       29.23      8.76 o 
  -2  21   9        0.65        3.73      7.65 o 
  -1  21   9      366.72      340.71     18.50 o 
   0  21   9      128.90      141.22     13.02 o 
   1  21   9      152.07      146.05      8.02 o 
   2  21   9        1.39        6.79      3.84 o 
   3  21   9        2.43        2.82      4.05 o 
  -3  22   9       10.39       18.53      8.37 o 
  -2  22   9        0.27        0.45      7.60 o 
  -1  22   9       38.77       69.46     10.85 o 
   0  22   9      147.10      122.87     12.94 o 
   1  22   9        5.47        6.99      4.12 o 
   2  22   9       15.45       21.00      6.31 o 
   3  22   9       14.74       16.92      4.53 o 
  -3  23   9       29.47       37.47     12.32 o 
  -2  23   9       53.46       54.37     10.57 o 
  -1  23   9      602.21      571.00     24.96 o 
   0  23   9       28.74       16.13     11.58 o 
   1  23   9       18.43       12.76      4.61 o 
   2  23   9       55.59       79.48      7.25 o 
   3  23   9       40.80       43.59      4.72 o 
  -3  24   9        9.22       11.86      9.01 o 
  -2  24   9        6.07       25.74      9.20 o 
  -1  24   9       15.88       12.30      8.67 o 
   0  24   9       41.69       45.28      9.81 o 
   1  24   9        0.76        6.48      4.48 o 
   2  24   9       13.46       21.10      4.85 o 
  -2  25   9       13.02        0.46      8.36 o 
  -1  25   9       44.81       64.90     17.91 o 
   0  25   9       39.99       38.37     10.15 o 
   1  25   9        1.13        1.93      4.31 o 
   2  25   9       27.36       40.09      5.59 o 
  -2  26   9       65.54       70.94     12.00 o 
  -1  26   9       39.21       44.13     10.71 o 
   0  26   9       41.86       76.36     12.72 o 
   1  26   9       18.66       24.82      5.51 o 
   2  26   9      149.51      162.17      9.18 o 
  -2  27   9        7.65       16.55      9.61 o 
  -1  27   9        1.46       10.85      8.62 o 
   0  27   9       21.86       41.28     14.40 o 
   1  27   9        3.70       10.50      4.57 o 
   2  27   9       13.16       25.46     10.02 o 
  -2  28   9       74.93       86.34     13.09 o 
  -1  28   9      148.26      154.44     15.09 o 
   0  28   9        3.79       13.92      8.91 o 
   1  28   9       64.02       73.98      7.47 o 
  -1  29   9       13.20       13.59     14.15 o 
   0  29   9      518.65      493.09     24.12 o 
   1  29   9      118.83      106.13     10.37 o 
   0  30   9       34.12       43.72      8.56 o 
  -4   0  10        0.13        6.91     13.55 o 
  -3   0  10      237.96      198.21     22.47 o 
  -2   0  10       57.62       53.13     14.65 o 
  -1   0  10      192.16      172.04     19.62 o 
   0   0  10      749.39      676.39     19.35 o 
   1   0  10      380.89      389.17     12.42 o 
   2   0  10      582.96      570.57     16.28 o 
   3   0  10       92.41      100.54      9.75 o 
   4   0  10       14.15       43.68     13.20 o 
  -4   1  10       17.01       19.85     10.40 o 
  -3   1  10       34.74       53.78     11.28 o 
  -2   1  10      439.61      433.69     22.31 o 
  -1   1  10      643.38      659.64     28.30 o 
   0   1  10      112.73      121.60      5.52 o 
   1   1  10      343.73      317.14      7.83 o 
   2   1  10       20.57       34.57      3.64 o 
   3   1  10       57.97       85.39      7.39 o 
   4   1  10       14.11       28.75      6.82 o 
  -4   2  10       18.16       19.73     10.31 o 
  -3   2  10       56.16       50.32     11.09 o 
  -2   2  10        4.84       13.32      8.25 o 
  -1   2  10       94.04      117.29     12.78 o 
   0   2  10      120.76      117.26      6.14 o 
   1   2  10       24.06       37.33      3.56 o 
   2   2  10      329.38      314.18      8.00 o 
   3   2  10       13.58       27.83      5.69 o 
   4   2  10      142.96      115.74      5.47 o 
  -4   3  10       35.61       33.09     11.14 o 
  -3   3  10       35.18       28.89      9.88 o 
  -2   3  10      328.37      260.87     17.09 o 
  -1   3  10        0.32        5.00      7.26 o 
   0   3  10      313.44      272.26     11.28 o 
   1   3  10     1015.37     1013.21     16.98 o 
   2   3  10      100.49      100.17      5.40 o 
   3   3  10      156.73      138.35      6.85 o 
   4   3  10        0.55       19.30      5.05 o 
  -4   4  10        4.02       11.87      9.67 o 
  -3   4  10       52.71       41.88     15.90 o 
  -2   4  10        5.88        2.43      7.38 o 
  -1   4  10        9.11        5.87      5.26 o 
   0   4  10        9.64       15.29      4.06 o 
   1   4  10       53.00       71.91      4.51 o 
   2   4  10      188.84      166.33      6.34 o 
   3   4  10      162.36      158.12      7.31 o 
   4   4  10        4.67       12.92      3.62 o 
  -4   5  10       21.27       15.32      9.71 o 
  -3   5  10       23.64        1.86      8.61 o 
  -2   5  10        9.18        0.69      4.15 o 
  -1   5  10       10.05       14.34      5.76 o 
   0   5  10        2.46       -1.08      3.35 o 
   1   5  10       27.65       43.33      3.74 o 
   2   5  10       71.52       85.82      5.35 o 
   3   5  10       65.33       77.64      5.02 o 
   4   5  10       60.74       66.12      4.58 o 
  -4   6  10        3.64        8.06     13.00 o 
  -3   6  10       42.16       46.21     15.91 o 
  -2   6  10       14.34        8.38      8.00 o 
  -1   6  10      400.96      372.77     14.63 o 
   0   6  10      132.51      140.12      8.13 o 
   1   6  10       93.69      107.14      5.12 o 
   2   6  10       80.84       88.87      6.21 o 
   3   6  10      105.97      118.00      6.00 o 
   4   6  10        0.00       31.60      7.45 o 
  -4   7  10       14.57       12.95     13.79 o 
  -3   7  10        1.44       -5.19     11.73 o 
  -2   7  10        0.43        0.60     11.60 o 
  -1   7  10       31.99       44.52      8.37 o 
   0   7  10      462.63      440.81     19.67 o 
   1   7  10        0.07       -2.40      2.85 o 
   2   7  10        1.39        2.18      3.46 o 
   3   7  10       37.11       47.63      6.99 o 
   4   7  10      339.71      279.61      8.40 o 
  -4   8  10       59.92       42.25     16.37 o 
  -3   8  10        0.21        1.77     11.46 o 
  -2   8  10        9.86       15.68     13.00 o 
  -1   8  10       37.27       23.88      7.79 o 
   0   8  10      500.34      444.98     19.93 o 
   1   8  10       70.73       85.68      5.89 o 
   2   8  10        0.00        3.32      3.40 o 
   3   8  10      171.45      147.28      6.56 o 
  -4   9  10        7.54        9.50     12.74 o 
  -3   9  10        0.62       -0.36     12.63 o 
  -2   9  10       48.76       58.84     16.42 o 
  -1   9  10       99.37      102.56     10.73 o 
   0   9  10      440.87      381.04     18.48 o 
   1   9  10      101.80      108.75      7.70 o 
   2   9  10      202.72      194.69      8.09 o 
   3   9  10       19.11       24.12      3.93 o 
  -4  10  10        7.94       11.14     13.32 o 
  -3  10  10      108.31      110.96     21.21 o 
  -2  10  10       30.71       34.29     15.10 o 
  -1  10  10       73.94       99.77     12.55 o 
   0  10  10       32.41       28.76      8.14 o 
   1  10  10       97.09       94.93      7.44 o 
   2  10  10        0.11        0.83      3.39 o 
   3  10  10      208.34      157.02      6.61 o 
  -4  11  10        0.60       -3.00     13.08 o 
  -3  11  10        3.34        5.06     13.03 o 
  -2  11  10       30.16       37.81     15.77 o 
  -1  11  10       63.92       40.06     11.90 o 
   0  11  10       36.71       46.59      9.17 o 
   1  11  10      229.85      190.43      9.34 o 
   2  11  10        1.27        0.75      3.54 o 
   3  11  10       24.67       41.95      4.86 o 
  -4  12  10       25.00       24.56     14.29 o 
  -3  12  10       31.38       31.81     15.22 o 
  -2  12  10      153.88      142.09     13.29 o 
  -1  12  10       90.11       83.87     10.60 o 
   0  12  10      218.40      227.53     14.72 o 
   1  12  10      204.87      188.50      9.41 o 
   2  12  10      139.70      137.86      7.28 o 
   3  12  10       29.29       20.66      3.52 o 
  -3  13  10       96.06       91.07     19.12 o 
  -2  13  10      177.94      163.98     12.77 o 
  -1  13  10       18.38        8.14      7.36 o 
   0  13  10       36.74       35.97      8.83 o 
   1  13  10       36.89       35.93      5.92 o 
   2  13  10       43.19       51.74      5.42 o 
   3  13  10       95.70       81.17      5.17 o 
  -3  14  10       17.42       46.44     16.36 o 
  -2  14  10       66.83       79.98     10.73 o 
  -1  14  10      115.98      132.09     12.35 o 
   0  14  10       69.05       76.22     10.58 o 
   1  14  10       13.65       20.00      6.36 o 
   2  14  10        9.74       11.18      3.99 o 
   3  14  10       17.79       22.50      4.35 o 
  -3  15  10      150.11      115.48     21.40 o 
  -2  15  10      116.65      137.07     12.95 o 
  -1  15  10        0.01       -2.77      6.76 o 
   0  15  10       30.49       20.64     10.14 o 
   1  15  10       69.78       57.36      8.36 o 
   2  15  10      209.13      180.68      8.25 o 
   3  15  10       20.39       12.69      3.55 o 
  -3  16  10        3.95        4.09     13.23 o 
  -2  16  10        4.13       10.56      7.84 o 
  -1  16  10        0.56        4.48      7.13 o 
   0  16  10        0.21       -0.32      8.57 o 
   1  16  10       44.06       43.30      5.31 o 
   2  16  10       29.37       38.22      4.61 o 
   3  16  10        5.74        6.68      5.16 o 
  -3  17  10       22.40       20.87     15.28 o 
  -2  17  10      108.03       94.12     11.84 o 
  -1  17  10        5.98        0.62      7.31 o 
   0  17  10        7.19        6.01      7.47 o 
   1  17  10       48.18       38.43      5.28 o 
   2  17  10        4.91        7.25      3.61 o 
   3  17  10       60.14       68.23      6.10 o 
  -3  18  10        1.46        6.98     13.43 o 
  -2  18  10       50.44       35.22      9.24 o 
  -1  18  10        5.81       -0.90      7.12 o 
   0  18  10        5.27        0.37      7.13 o 
   1  18  10        4.79        2.56      3.92 o 
   2  18  10      112.11      131.80      6.94 o 
   3  18  10      193.85      181.61      7.32 o 
  -3  19  10       26.61       31.76     14.23 o 
  -2  19  10       14.24       11.25      8.27 o 
  -1  19  10        0.78        1.65      7.51 o 
   0  19  10        0.93       -7.11      6.73 o 
   1  19  10       31.93       45.50      6.76 o 
   2  19  10        0.01        1.24      3.82 o 
  -3  20  10       23.79       16.28      8.76 o 
  -2  20  10        3.26        4.20      8.21 o 
  -1  20  10       11.32        7.00      8.31 o 
   0  20  10       13.92        9.89      8.30 o 
   1  20  10        0.26        4.16      3.96 o 
   2  20  10       19.13       16.11      4.69 o 
  -2  21  10        7.90       19.10      9.00 o 
  -1  21  10      103.71      103.91     12.45 o 
   0  21  10        0.98        0.77      7.64 o 
   1  21  10        7.85       10.01      4.29 o 
   2  21  10       11.62       11.65      7.53 o 
  -2  22  10       11.20       23.23     17.76 o 
  -1  22  10      102.78      116.31     12.82 o 
   0  22  10        0.12        5.64      7.76 o 
   1  22  10        0.02        4.25      4.12 o 
   2  22  10       78.53       74.82      7.13 o 
  -2  23  10        0.00        2.47      8.12 o 
  -1  23  10        7.73        7.88      8.79 o 
   0  23  10      165.07      140.36     16.86 o 
   1  23  10        0.56        5.45      4.37 o 
  -1  24  10        5.02        7.84      8.30 o 
   0  24  10       97.13       81.46     11.72 o 
   1  24  10       39.72       59.18      6.66 o 
  -1  25  10       18.86        7.41      9.09 o 
   0  25  10      511.82      451.49     22.73 o 
   1  25  10       28.25       41.02      7.12 o 
   0  26  10        9.28       14.05      9.19 o 
  -3   1  11        1.05        1.13      8.72 o 
  -2   1  11       23.75       30.41      9.81 o 
  -1   1  11      194.92      167.30     17.10 o 
   0   1  11        1.48       -0.67      5.10 o 
   1   1  11       61.56       59.20      4.30 o 
   2   1  11        1.17       14.03      4.57 o 
   3   1  11        5.26        5.13      4.92 o 
  -3   2  11        0.30        7.15      9.12 o 
  -2   2  11      111.87      100.92     12.91 o 
  -1   2  11       95.62      114.79     12.99 o 
   0   2  11       28.59       39.30      7.27 o 
   1   2  11      192.31      173.16      6.09 o 
   2   2  11      458.14      396.93      9.46 o 
   3   2  11        5.08       15.90      5.30 o 
  -3   3  11       17.21       26.15     10.23 o 
  -2   3  11      145.84      148.84     14.61 o 
  -1   3  11      464.36      395.19     21.55 o 
   0   3  11      109.21       91.84      8.60 o 
   1   3  11      198.33      153.58      5.72 o 
   2   3  11       65.13       97.11      5.18 o 
   3   3  11       30.12       28.75      5.21 o 
  -3   4  11       20.48       26.05     13.85 o 
  -2   4  11       67.67      112.86     19.93 o 
  -1   4  11       32.07       52.65     15.41 o 
   0   4  11       16.43       27.99      7.90 o 
   1   4  11      117.54      125.08      6.96 o 
   2   4  11       95.79       75.79      5.88 o 
   3   4  11        1.68        8.37      4.65 o 
  -3   5  11        0.81       -8.58     12.26 o 
  -2   5  11        9.51       24.56     12.60 o 
  -1   5  11        1.00        7.76     11.61 o 
   0   5  11       21.95        6.02      7.00 o 
   1   5  11       96.79      110.84      7.95 o 
   2   5  11       32.07       41.47      4.61 o 
   3   5  11       88.51       91.46      7.15 o 
  -3   6  11        3.70       25.27     14.64 o 
  -2   6  11      122.06       67.81     17.19 o 
  -1   6  11       93.60      123.25     20.22 o 
   0   6  11       35.06       27.99      8.16 o 
   1   6  11        0.15        1.72      4.20 o 
   2   6  11       21.45       24.70      4.58 o 
   3   6  11       43.99       57.08      6.29 o 
  -3   7  11       19.44       24.64     14.44 o 
  -2   7  11       10.29        5.98     11.98 o 
  -1   7  11        3.68       16.53     12.50 o 
   0   7  11      114.12      122.28     12.16 o 
   1   7  11       18.26       25.05      5.21 o 
   2   7  11        0.77        4.14      3.85 o 
   3   7  11       77.52       91.71      7.40 o 
  -3   8  11      126.48      154.35     21.89 o 
  -2   8  11        1.89       10.08     12.62 o 
  -1   8  11       11.58       15.34     12.98 o 
   0   8  11       80.28       74.34     10.44 o 
   1   8  11        4.18        0.45      4.12 o 
   2   8  11        0.72        5.57      3.82 o 
   3   8  11       31.96       45.64      5.43 o 
  -3   9  11       65.78       69.36     18.29 o 
  -2   9  11       16.88       32.09     15.00 o 
  -1   9  11       41.87       36.41     15.53 o 
   0   9  11       37.64       38.60      8.82 o 
   1   9  11       24.75       30.07      5.60 o 
   2   9  11        5.99        5.35      3.72 o 
  -3  10  11       20.97       29.00     15.47 o 
  -2  10  11        1.11        0.81     12.52 o 
  -1  10  11        4.45       10.46      7.28 o 
   0  10  11       41.93       47.48      9.24 o 
   1  10  11       34.12       26.42      5.53 o 
   2  10  11      193.40      182.14      9.64 o 
  -3  11  11       15.76       12.53     14.58 o 
  -2  11  11        2.87       -0.17     11.27 o 
  -1  11  11      175.88      177.71     13.50 o 
   0  11  11       46.81       46.13     16.20 o 
   1  11  11      171.84      148.26      8.85 o 
   2  11  11        0.00        5.34      5.23 o 
  -3  12  11        6.32       15.97     14.02 o 
  -2  12  11       26.32        8.98     13.91 o 
  -1  12  11        1.21        3.44      7.14 o 
   0  12  11      151.55      151.91     12.62 o 
   1  12  11       58.11       66.56      8.73 o 
   2  12  11       21.72       23.58      5.63 o 
  -2  13  11        5.67        1.70     12.38 o 
  -1  13  11       15.10       14.70      8.32 o 
   0  13  11        2.89        6.83      7.81 o 
   1  13  11       65.32       63.16      8.64 o 
   2  13  11        0.65        4.58      5.00 o 
  -2  14  11        4.18       10.46     14.08 o 
  -1  14  11       48.83       60.40     10.25 o 
   0  14  11        4.32        3.36      7.45 o 
   1  14  11       20.39       26.62      7.04 o 
   2  14  11       96.11      106.14      8.39 o 
  -2  15  11       50.31       43.93     16.90 o 
  -1  15  11        3.17       -0.56      7.43 o 
   0  15  11      156.87      159.28     13.60 o 
   1  15  11        5.32       17.69      6.59 o 
   2  15  11        1.08        7.39      5.80 o 
  -2  16  11        1.26       19.54     13.41 o 
  -1  16  11        5.51        5.76      8.61 o 
   0  16  11       12.49        8.89      7.85 o 
   1  16  11      110.43      125.75     10.98 o 
   2  16  11        0.92       11.61      5.21 o 
  -2  17  11       90.22       75.69     12.59 o 
  -1  17  11        2.94        2.12      7.75 o 
   0  17  11       46.50       55.92     10.20 o 
   1  17  11      136.22      143.56      8.14 o 
  -2  18  11      104.63      127.80     13.94 o 
  -1  18  11       20.63       17.54      8.85 o 
   0  18  11        5.12        3.42      7.72 o 
   1  18  11       78.77       85.91      6.93 o 
  -1  19  11       50.45       33.93     10.15 o 
   0  19  11       10.26        0.62      7.76 o 
   1  19  11      104.00      107.00      7.54 o 
  -1  20  11        7.76        8.63      8.18 o 
   0  20  11       33.04       34.85      9.82 o 
   0  21  11       20.11       25.94      9.23 o 
  -2   0  12       50.83       47.77     15.76 o 
  -1   0  12      388.82      309.04     27.14 o 
   0   0  12       90.46      107.75     16.57 o 
   1   0  12       31.71       45.23      9.37 o 
   2   0  12      125.28      104.28      7.92 o 
  -2   1  12        8.78       12.74     13.24 o 
  -1   1  12       10.67       15.47     12.74 o 
   0   1  12        1.03       12.36      7.44 o 
   1   1  12      187.86      158.47     13.64 o 
   2   1  12      122.73      117.15      6.64 o 
  -2   2  12      275.07      219.03     24.96 o 
  -1   2  12       28.31       36.41     14.97 o 
   0   2  12       84.19      114.02     13.14 o 
   1   2  12       13.07       18.01      7.07 o 
   2   2  12        6.13       11.71      4.56 o 
  -2   3  12       38.99       36.06     15.58 o 
  -1   3  12        1.97        8.36     12.22 o 
   0   3  12        5.41        7.47      7.33 o 
   1   3  12       44.87       38.31      5.92 o 
  -2   4  12       20.70       47.43     16.94 o 
  -1   4  12       94.68       88.22     18.99 o 
   0   4  12       46.29       47.78      9.96 o 
   1   4  12       66.76       69.51      6.93 o 
  -2   5  12       47.42       52.96     17.10 o 
  -1   5  12        8.18        9.49     13.73 o 
   0   5  12        1.69       31.31      8.98 o 
   1   5  12       38.49       35.98      7.47 o 
  -2   6  12       49.77       54.26     17.16 o 
  -1   6  12        2.19        7.44     12.00 o 
   0   6  12       19.50       35.45      9.59 o 
   1   6  12        0.09       -3.95      4.77 o 
  -2   7  12        4.17       32.50     15.43 o 
  -1   7  12       44.20       53.16     16.94 o 
   0   7  12        3.69       12.88      7.73 o 
   1   7  12        0.41        8.57      5.79 o 
  -2   8  12       22.30       16.54     14.16 o 
  -1   8  12      103.58      113.74     20.98 o 
   0   8  12      108.65      131.17     13.73 o 
   1   8  12       66.15       55.33      6.79 o 
  -1   9  12        7.50        9.10     12.77 o 
   0   9  12        0.75        4.13      5.80 o 
   1   9  12       12.58       22.49      6.90 o 
  -1  10  12        1.26        7.14     13.30 o 
   0  10  12        7.83       10.89      7.26 o 
   1  10  12       16.60       12.36      8.58 o 
  -1  11  12       33.10       62.37     17.22 o 
   0  11  12       13.46       15.81      6.65 o 
   1  11  12       14.36       14.72     10.77 o 
  -1  12  12        6.36        1.85     12.31 o 
   0  12  12       19.65       21.23      6.85 o 
   0  13  12      154.43      151.91     11.35 o 
                                                 
